# Supplementary material for: N 1,N 4,3,6-Tetra­methyl-1,2,4,5-tetra­zine-1,4-dicarboxamide
Source: Acta Crystallogr Sect E Struct Rep Online. 2012 May 23;68(Pt 6):o1841–2. doi: 10.1107/S1600536812022519 (PMC3379411; doi:10.1107/S1600536812022519)
Supplement: Supplementary file 1 [file e-68-o1841-sup1.cif]

##############################################################################
#                                                                            #
# This CIF contains the data in a paper accepted for publication in          #
# Acta Crystallographica Section E. It conforms to the requirements of       #
# Notes for Authors for Acta Crystallographica Section E, and has been       #
# peer reviewed under the auspices of the IUCr Commission on Journals.       #
#                                                                            #
# Full details of the Crystallographic Information File format               #
# are given in the paper "The Crystallographic Information File (CIF):       #
# a New Standard Archive File for Crystallography" by S. R. Hall, F. H.      #
# Allen and I. D. Brown [Acta Cryst. (1991), A47, 655-685].                  #
#                                                                            #
# The current version of the core CIF dictionary is obtainable from          #
# ftp://ftp.iucr.org/pub/cif_core.dic.                                       #
#                                                                            #
# Software is freely available for graphical display of the structure(s)     #
# in this CIF. For information consult the CIF software page                 #
# http://www.iucr.org/resources/cif/software.                                #
#                                                                            #
# This file may be used for bona fide research purposes within the           #
# scientific community so long as proper attribution is given to the journal # 
# article from which it was obtained.                                        #
#                                                                            #
##############################################################################
data_I
_audit_creation_method     SHELXL-97
_chemical_name_systematic
;
<i>N</i>^1^,<i>N</i>^4^,3,6-Tetramethyl-1,2,4,5-tetrazine-1,4-dicarboxamide
;
_chemical_name_common     ?
_chemical_formula_moiety     'C8 H14 N6 O2'
_chemical_formula_sum     'C8 H14 N6 O2'
_chemical_formula_iupac     'C8 H14 N6 O2'
_chemical_formula_weight     226.25
_chemical_melting_point     ?
_symmetry_cell_setting     triclinic
_symmetry_space_group_name_H-M     'P -1'
_symmetry_space_group_name_Hall     '-P 1'
loop_
    _symmetry_equiv_pos_as_xyz
    'x, y, z'
    '-x, -y, -z'
_cell_length_a     9.0002(17)
_cell_length_b     12.045(2)
_cell_length_c     12.357(2)
_cell_angle_alpha     118.386(2)
_cell_angle_beta     101.701(3)
_cell_angle_gamma     99.494(3)
_cell_volume     1099.6(4)
_cell_formula_units_Z     4
_cell_measurement_reflns_used     2161
_cell_measurement_theta_min     2.426
_cell_measurement_theta_max     25.964
_cell_measurement_temperature     298(2)
_exptl_crystal_description     'block'
_exptl_crystal_colour     'colourless'
_exptl_crystal_size_max     0.34
_exptl_crystal_size_mid     0.30
_exptl_crystal_size_min     0.15
_exptl_crystal_density_diffrn     1.367
_exptl_crystal_density_meas     ?
_exptl_crystal_density_method     'not measured'
_exptl_crystal_F_000     480
_exptl_absorpt_coefficient_mu     0.103
_exptl_absorpt_correction_type     multi-scan
_exptl_absorpt_process_details     '(SADABS; Bruker, 1997)'
_exptl_absorpt_correction_T_min     0.9663
_exptl_absorpt_correction_T_max     0.9852
_exptl_special_details
;
;
_diffrn_ambient_temperature     298(2)
_diffrn_radiation_type     MoK\a
_diffrn_radiation_wavelength     0.71073
_diffrn_radiation_source     'fine-focus sealed tube'
_diffrn_radiation_monochromator     graphite
_diffrn_measurement_device_type     'Bruker SMART CCD'
_diffrn_measurement_method     '\f and \w scans'
_diffrn_detector_area_resol_mean     ?
_diffrn_reflns_number     5571
_diffrn_reflns_av_R_equivalents     0.0177
_diffrn_reflns_av_sigmaI/netI     0.0371
_diffrn_reflns_theta_min     1.94
_diffrn_reflns_theta_max     25.00
_diffrn_reflns_theta_full     25.00
_diffrn_measured_fraction_theta_max     0.984
_diffrn_measured_fraction_theta_full     0.984
_diffrn_reflns_limit_h_min     -10
_diffrn_reflns_limit_h_max     10
_diffrn_reflns_limit_k_min     -14
_diffrn_reflns_limit_k_max     11
_diffrn_reflns_limit_l_min     -11
_diffrn_reflns_limit_l_max     14
_diffrn_standards_number     ?
_diffrn_standards_interval_count     ?
_diffrn_standards_interval_time     ?
_diffrn_standards_decay_%     ?
_refine_special_details
;
Refinement of <i>F</i>^2^ against ALL reflections. The weighted <i>R</i>-factor
<i>wR</i> and goodness of fit <i>S</i> are based on <i>F</i>^2^, conventional
<i>R</i>-factors <i>R</i> are based on <i>F</i>, with <i>F</i> set to zero for
negative <i>F</i>^2^. The threshold expression of <i>F</i>^2^ >
\s(<i>F</i>^2^) is used only for calculating <i>R</i>-factors(gt) <i>etc</i>.
and is not relevant to the choice of reflections for refinement.
<i>R</i>-factors based on <i>F</i>^2^ are statistically about twice as large
as those based on <i>F</i>, and <i>R</i>- factors based on ALL data will be
even larger.
;
_reflns_number_total     3809
_reflns_number_gt     3178
_reflns_threshold_expression     I>2\s(I)
_refine_ls_structure_factor_coef     Fsqd
_refine_ls_matrix_type     full
_refine_ls_R_factor_all     0.0534
_refine_ls_R_factor_gt     0.0442
_refine_ls_wR_factor_gt     0.1102
_refine_ls_wR_factor_ref     0.1154
_refine_ls_goodness_of_fit_ref     1.059
_refine_ls_restrained_S_all     1.059
_refine_ls_number_reflns     3809
_refine_ls_number_parameters     298
_refine_ls_number_restraints     0
_refine_ls_hydrogen_treatment     constr
_refine_ls_weighting_scheme     calc
_refine_ls_weighting_details
         'calc w=1/[\s^2^(Fo^2^)+(0.0511P)^2^+0.2386P] where P=(Fo^2^+2Fc^2^)/3'
_atom_sites_solution_hydrogens     geom
_atom_sites_solution_primary     direct
_atom_sites_solution_secondary     difmap
_refine_ls_shift/su_max     0.000
_refine_ls_shift/su_mean     0.000
_refine_diff_density_max     0.166
_refine_diff_density_min     -0.187
_refine_ls_extinction_method     'SHELXL97 (Sheldrick, 2008)'
_refine_ls_extinction_coef     0.028(2)
_refine_ls_extinction_expression
                                  'Fc^*^=kFc[1+0.001xFc^2^\l^3^/sin(2\q)]^-1/4^'
loop_
    _atom_type_symbol
    _atom_type_description
    _atom_type_scat_dispersion_real
    _atom_type_scat_dispersion_imag
    _atom_type_scat_source
    'C' 'C' 0.0033 0.0016
                         'International Tables Vol C Tables 4.2.6.8 and 6.1.1.4'
    'H' 'H' 0.0000 0.0000
                         'International Tables Vol C Tables 4.2.6.8 and 6.1.1.4'
    'N' 'N' 0.0061 0.0033
                         'International Tables Vol C Tables 4.2.6.8 and 6.1.1.4'
    'O' 'O' 0.0106 0.0060
                         'International Tables Vol C Tables 4.2.6.8 and 6.1.1.4'
_computing_data_collection     'SMART (Bruker, 1997)'
_computing_cell_refinement     'SAINT (Bruker, 1997)'
_computing_data_reduction     'SAINT (Bruker, 1997)'
_computing_structure_solution     'SHELXS97 (Sheldrick, 2008)'
_computing_structure_refinement     'SHELXL97 (Sheldrick, 2008)'
_computing_molecular_graphics
                  'ORTEP-3 for Windows (Farrugia, 1997) and PLATON (Spek, 2009)'
_computing_publication_material     'WinGX (Farrugia, 1999)'
loop_
    _atom_site_type_symbol
    _atom_site_label
    _atom_site_fract_x
    _atom_site_fract_y
    _atom_site_fract_z
    _atom_site_U_iso_or_equiv
    _atom_site_adp_type
    _atom_site_calc_flag
    _atom_site_refinement_flags
    _atom_site_occupancy
    _atom_site_symmetry_multiplicity
    _atom_site_disorder_assembly
    _atom_site_disorder_group
    O O2 0.65578(15) 1.05745(12) 0.47718(12) 0.0481(3) Uani d . 1 1 . .
    O O4 0.89425(15) 0.52517(12) 0.38657(12) 0.0485(3) Uani d . 1 1 . .
    O O3 1.24324(16) 0.92428(15) 1.04950(13) 0.0591(4) Uani d . 1 1 . .
    O O1 0.31715(16) 0.38004(14) 0.09001(15) 0.0624(4) Uani d . 1 1 . .
    N N11 1.11229(17) 0.83375(14) 0.67258(14) 0.0413(4) Uani d . 1 1 . .
    N N5 0.42071(17) 0.76464(15) 0.18158(14) 0.0428(4) Uani d . 1 1 . .
    N N8 0.90988(17) 0.73177(15) 0.76534(14) 0.0441(4) Uani d . 1 1 . .
    N N1 0.48121(17) 0.59229(14) 0.19776(14) 0.0427(4) Uani d . 1 1 . .
    N N4 0.54445(17) 0.84531(14) 0.30278(14) 0.0408(4) Uani d . 1 1 . .
    N N2 0.64314(17) 0.67031(15) 0.26959(15) 0.0456(4) Uani d . 1 1 . .
    N N10 0.99591(17) 0.70658(13) 0.59312(13) 0.0401(4) Uani d . 1 1 . .
    N N7 1.06880(17) 0.81490(15) 0.84255(14) 0.0424(4) Uani d . 1 1 . .
    C C5 0.5569(2) 0.98150(17) 0.36969(17) 0.0389(4) Uani d . 1 1 . .
    C C9 0.8816(2) 0.67574(17) 0.64282(17) 0.0389(4) Uani d . 1 1 . .
    N N12 1.10612(19) 0.69002(15) 0.43553(14) 0.0459(4) Uani d . 1 1 . .
    H H12 1.1731 0.7660 0.4950 0.055 Uiso calc R 1 1 . .
    C C12 1.1485(2) 0.88147(16) 0.79504(16) 0.0378(4) Uani d . 1 1 . .
    N N3 0.57057(19) 0.42708(15) 0.20694(15) 0.0479(4) Uani d . 1 1 . .
    H H3 0.6588 0.4886 0.2591 0.058 Uiso calc R 1 1 . .
    C C4 0.4495(2) 0.45756(18) 0.15889(17) 0.0432(4) Uani d . 1 1 . .
    N N6 0.45245(19) 1.01525(15) 0.30820(15) 0.0470(4) Uani d . 1 1 . .
    H H6 0.3919 0.9577 0.2297 0.056 Uiso calc R 1 1 . .
    N N9 0.99787(19) 0.79818(17) 1.00444(15) 0.0511(4) Uani d . 1 1 . .
    H H9 0.9073 0.7470 0.9458 0.061 Uiso calc R 1 1 . .
    C C14 0.9928(2) 0.63353(17) 0.46360(16) 0.0379(4) Uani d . 1 1 . .
    C C3 0.6682(2) 0.79506(18) 0.32349(17) 0.0408(4) Uani d . 1 1 . .
    C C13 1.1104(2) 0.85187(18) 0.97372(17) 0.0425(4) Uani d . 1 1 . .
    C C6 0.3891(2) 0.64048(18) 0.13459(17) 0.0394(4) Uani d . 1 1 . .
    C C10 0.7187(2) 0.5826(2) 0.55809(19) 0.0531(5) Uani d . 1 1 . .
    H H10A 0.6737 0.6075 0.4987 0.080 Uiso calc R 1 1 . .
    H H10B 0.6527 0.5861 0.6110 0.080 Uiso calc R 1 1 . .
    H H10C 0.7249 0.4941 0.5100 0.080 Uiso calc R 1 1 . .
    C C11 1.2743(2) 1.01175(18) 0.88275(18) 0.0505(5) Uani d . 1 1 . .
    H H11A 1.2369 1.0699 0.9493 0.076 Uiso calc R 1 1 . .
    H H11B 1.2985 1.0501 0.8334 0.076 Uiso calc R 1 1 . .
    H H11C 1.3685 0.9993 0.9221 0.076 Uiso calc R 1 1 . .
    C C1 0.8344(2) 0.88257(19) 0.4028(2) 0.0555(5) Uani d . 1 1 . .
    H H1A 0.8627 0.9432 0.3753 0.083 Uiso calc R 1 1 . .
    H H1B 0.9055 0.8296 0.3914 0.083 Uiso calc R 1 1 . .
    H H1C 0.8422 0.9314 0.4929 0.083 Uiso calc R 1 1 . .
    C C2 0.2535(2) 0.5519(2) 0.01109(18) 0.0531(5) Uani d . 1 1 . .
    H H2A 0.2876 0.4846 -0.0507 0.080 Uiso calc R 1 1 . .
    H H2B 0.2182 0.6029 -0.0235 0.080 Uiso calc R 1 1 . .
    H H2C 0.1676 0.5110 0.0279 0.080 Uiso calc R 1 1 . .
    C C15 1.0255(3) 0.8246(2) 1.13515(19) 0.0585(6) Uani d . 1 1 . .
    H H15A 0.9317 0.7778 1.1395 0.088 Uiso calc R 1 1 . .
    H H15B 1.0496 0.9179 1.1949 0.088 Uiso calc R 1 1 . .
    H H15C 1.1133 0.7955 1.1578 0.088 Uiso calc R 1 1 . .
    C C7 0.5575(3) 0.29262(19) 0.1735(2) 0.0622(6) Uani d . 1 1 . .
    H H7A 0.6410 0.2931 0.2361 0.093 Uiso calc R 1 1 . .
    H H7B 0.5669 0.2428 0.0886 0.093 Uiso calc R 1 1 . .
    H H7C 0.4561 0.2527 0.1736 0.093 Uiso calc R 1 1 . .
    C C8 0.4394(3) 1.1471(2) 0.3715(2) 0.0615(6) Uani d . 1 1 . .
    H H8A 0.3507 1.1515 0.3172 0.092 Uiso calc R 1 1 . .
    H H8B 0.5354 1.2086 0.3867 0.092 Uiso calc R 1 1 . .
    H H8C 0.4235 1.1694 0.4530 0.092 Uiso calc R 1 1 . .
    C C16 1.1183(3) 0.6249(2) 0.30563(19) 0.0606(6) Uani d . 1 1 . .
    H H16A 1.2061 0.6797 0.3028 0.091 Uiso calc R 1 1 . .
    H H16B 1.0215 0.6108 0.2444 0.091 Uiso calc R 1 1 . .
    H H16C 1.1354 0.5413 0.2838 0.091 Uiso calc R 1 1 . .
loop_
    _atom_site_aniso_label
    _atom_site_aniso_U_11
    _atom_site_aniso_U_22
    _atom_site_aniso_U_33
    _atom_site_aniso_U_12
    _atom_site_aniso_U_13
    _atom_site_aniso_U_23
    O2 0.0450(7) 0.0421(7) 0.0381(7) 0.0013(6) 0.0023(6) 0.0150(6)
    O4 0.0481(8) 0.0373(7) 0.0384(7) 0.0026(6) 0.0046(6) 0.0109(6)
    O3 0.0435(8) 0.0760(10) 0.0429(8) -0.0041(7) -0.0020(6) 0.0335(8)
    O1 0.0390(8) 0.0510(8) 0.0730(10) -0.0083(7) -0.0028(7) 0.0297(8)
    N11 0.0412(9) 0.0335(8) 0.0358(8) 0.0004(6) 0.0062(7) 0.0142(7)
    N5 0.0354(8) 0.0437(9) 0.0340(8) 0.0057(7) 0.0019(7) 0.0148(7)
    N8 0.0333(8) 0.0458(9) 0.0382(9) 0.0007(7) 0.0040(7) 0.0176(7)
    N1 0.0308(8) 0.0387(8) 0.0433(9) 0.0011(6) 0.0026(7) 0.0170(7)
    N4 0.0337(8) 0.0375(8) 0.0354(8) 0.0039(6) 0.0007(6) 0.0139(7)
    N2 0.0311(8) 0.0403(9) 0.0478(9) 0.0012(7) -0.0003(7) 0.0183(7)
    N10 0.0405(8) 0.0330(8) 0.0312(8) -0.0004(6) 0.0054(6) 0.0114(6)
    N7 0.0351(8) 0.0463(9) 0.0337(8) 0.0013(7) 0.0041(6) 0.0184(7)
    C5 0.0347(9) 0.0410(10) 0.0344(10) 0.0026(8) 0.0086(8) 0.0189(8)
    C9 0.0371(10) 0.0357(9) 0.0355(10) 0.0080(8) 0.0059(8) 0.0157(8)
    N12 0.0478(9) 0.0414(8) 0.0337(8) 0.0040(7) 0.0104(7) 0.0130(7)
    C12 0.0356(9) 0.0359(9) 0.0345(10) 0.0071(7) 0.0074(8) 0.0157(8)
    N3 0.0419(9) 0.0375(8) 0.0465(9) 0.0002(7) -0.0005(7) 0.0184(7)
    C4 0.0376(10) 0.0399(10) 0.0386(10) -0.0003(8) 0.0084(8) 0.0162(8)
    N6 0.0510(10) 0.0433(9) 0.0371(8) 0.0113(7) 0.0055(7) 0.0184(7)
    N9 0.0410(9) 0.0636(11) 0.0379(9) 0.0014(8) 0.0068(7) 0.0257(8)
    C14 0.0378(10) 0.0345(9) 0.0340(9) 0.0101(8) 0.0042(8) 0.0158(8)
    C3 0.0355(10) 0.0417(10) 0.0388(10) 0.0050(8) 0.0065(8) 0.0206(8)
    C13 0.0381(10) 0.0469(11) 0.0361(10) 0.0085(8) 0.0051(8) 0.0211(9)
    C6 0.0315(9) 0.0438(10) 0.0340(9) 0.0060(8) 0.0092(7) 0.0162(8)
    C10 0.0392(11) 0.0532(12) 0.0458(11) 0.0014(9) 0.0072(9) 0.0170(10)
    C11 0.0526(12) 0.0416(10) 0.0386(10) -0.0013(9) 0.0072(9) 0.0152(9)
    C1 0.0326(10) 0.0471(11) 0.0675(14) 0.0022(9) -0.0023(9) 0.0262(10)
    C2 0.0467(12) 0.0517(12) 0.0385(11) 0.0049(9) 0.0006(9) 0.0155(9)
    C15 0.0535(13) 0.0769(15) 0.0432(11) 0.0097(11) 0.0124(10) 0.0345(11)
    C7 0.0627(14) 0.0434(11) 0.0638(14) 0.0043(10) 0.0048(11) 0.0257(11)
    C8 0.0726(15) 0.0491(12) 0.0582(13) 0.0209(11) 0.0138(12) 0.0271(11)
    C16 0.0711(15) 0.0603(13) 0.0410(11) 0.0120(11) 0.0205(11) 0.0215(10)
_geom_special_details
;
All e.s.d.'s (except the e.s.d. in the dihedral angle between two l.s. planes)
are estimated using the full covariance matrix. The cell e.s.d.'s are taken
into account individually in the estimation of e.s.d.'s in distances, angles
and torsion angles; correlations between e.s.d.'s in cell parameters are only
used when they are defined by crystal symmetry. An approximate (isotropic)
treatment of cell e.s.d.'s is used for estimating e.s.d.'s involving l.s.
planes.
;
loop_
    _geom_bond_atom_site_label_1
    _geom_bond_atom_site_label_2
    _geom_bond_site_symmetry_2
    _geom_bond_distance
    _geom_bond_publ_flag
    O2 C5 . 1.221(2) ?
    O4 C14 . 1.221(2) ?
    O3 C13 . 1.221(2) ?
    O1 C4 . 1.217(2) ?
    N11 C12 . 1.280(2) ?
    N11 N10 . 1.4251(19) ?
    N5 C6 . 1.274(2) ?
    N5 N4 . 1.418(2) ?
    N8 C9 . 1.276(2) ?
    N8 N7 . 1.423(2) ?
    N1 C6 . 1.400(2) ?
    N1 C4 . 1.413(2) ?
    N1 N2 . 1.423(2) ?
    N4 C3 . 1.388(2) ?
    N4 C5 . 1.414(2) ?
    N2 C3 . 1.276(2) ?
    N10 C9 . 1.386(2) ?
    N10 C14 . 1.404(2) ?
    N7 C12 . 1.390(2) ?
    N7 C13 . 1.406(2) ?
    C5 N6 . 1.325(2) ?
    C9 C10 . 1.491(2) ?
    N12 C14 . 1.328(2) ?
    N12 C16 . 1.451(2) ?
    N12 H12 . 0.8600 ?
    C12 C11 . 1.489(2) ?
    N3 C4 . 1.323(2) ?
    N3 C7 . 1.445(2) ?
    N3 H3 . 0.8600 ?
    N6 C8 . 1.437(3) ?
    N6 H6 . 0.8600 ?
    N9 C13 . 1.327(2) ?
    N9 C15 . 1.447(2) ?
    N9 H9 . 0.8600 ?
    C3 C1 . 1.487(2) ?
    C6 C2 . 1.491(2) ?
    C10 H10A . 0.9600 ?
    C10 H10B . 0.9600 ?
    C10 H10C . 0.9600 ?
    C11 H11A . 0.9600 ?
    C11 H11B . 0.9600 ?
    C11 H11C . 0.9600 ?
    C1 H1A . 0.9600 ?
    C1 H1B . 0.9600 ?
    C1 H1C . 0.9600 ?
    C2 H2A . 0.9600 ?
    C2 H2B . 0.9600 ?
    C2 H2C . 0.9600 ?
    C15 H15A . 0.9600 ?
    C15 H15B . 0.9600 ?
    C15 H15C . 0.9600 ?
    C7 H7A . 0.9600 ?
    C7 H7B . 0.9600 ?
    C7 H7C . 0.9600 ?
    C8 H8A . 0.9600 ?
    C8 H8B . 0.9600 ?
    C8 H8C . 0.9600 ?
    C16 H16A . 0.9600 ?
    C16 H16B . 0.9600 ?
    C16 H16C . 0.9600 ?
loop_
    _geom_angle_atom_site_label_1
    _geom_angle_atom_site_label_2
    _geom_angle_atom_site_label_3
    _geom_angle_site_symmetry_1
    _geom_angle_site_symmetry_3
    _geom_angle
    _geom_angle_publ_flag
    C12 N11 N10 . . 114.96(14) ?
    C6 N5 N4 . . 115.19(15) ?
    C9 N8 N7 . . 115.02(15) ?
    C6 N1 C4 . . 124.52(15) ?
    C6 N1 N2 . . 116.29(14) ?
    C4 N1 N2 . . 114.69(14) ?
    C3 N4 C5 . . 124.12(14) ?
    C3 N4 N5 . . 116.73(14) ?
    C5 N4 N5 . . 115.63(14) ?
    C3 N2 N1 . . 114.98(15) ?
    C9 N10 C14 . . 125.66(14) ?
    C9 N10 N11 . . 117.72(13) ?
    C14 N10 N11 . . 115.71(14) ?
    C12 N7 C13 . . 124.70(15) ?
    C12 N7 N8 . . 117.36(14) ?
    C13 N7 N8 . . 114.98(14) ?
    O2 C5 N6 . . 124.99(17) ?
    O2 C5 N4 . . 120.13(16) ?
    N6 C5 N4 . . 114.86(15) ?
    N8 C9 N10 . . 120.67(16) ?
    N8 C9 C10 . . 116.79(17) ?
    N10 C9 C10 . . 122.46(16) ?
    C14 N12 C16 . . 120.73(16) ?
    C14 N12 H12 . . 119.6 ?
    C16 N12 H12 . . 119.6 ?
    N11 C12 N7 . . 120.50(15) ?
    N11 C12 C11 . . 117.34(16) ?
    N7 C12 C11 . . 122.13(15) ?
    C4 N3 C7 . . 121.39(16) ?
    C4 N3 H3 . . 119.3 ?
    C7 N3 H3 . . 119.3 ?
    O1 C4 N3 . . 124.76(18) ?
    O1 C4 N1 . . 120.22(17) ?
    N3 C4 N1 . . 114.97(15) ?
    C5 N6 C8 . . 120.58(16) ?
    C5 N6 H6 . . 119.7 ?
    C8 N6 H6 . . 119.7 ?
    C13 N9 C15 . . 120.93(16) ?
    C13 N9 H9 . . 119.5 ?
    C15 N9 H9 . . 119.5 ?
    O4 C14 N12 . . 124.41(16) ?
    O4 C14 N10 . . 120.80(16) ?
    N12 C14 N10 . . 114.76(15) ?
    N2 C3 N4 . . 120.34(16) ?
    N2 C3 C1 . . 117.75(17) ?
    N4 C3 C1 . . 121.85(16) ?
    O3 C13 N9 . . 124.37(17) ?
    O3 C13 N7 . . 120.74(17) ?
    N9 C13 N7 . . 114.83(16) ?
    N5 C6 N1 . . 120.09(15) ?
    N5 C6 C2 . . 117.15(17) ?
    N1 C6 C2 . . 122.75(16) ?
    C9 C10 H10A . . 109.5 ?
    C9 C10 H10B . . 109.5 ?
    H10A C10 H10B . . 109.5 ?
    C9 C10 H10C . . 109.5 ?
    H10A C10 H10C . . 109.5 ?
    H10B C10 H10C . . 109.5 ?
    C12 C11 H11A . . 109.5 ?
    C12 C11 H11B . . 109.5 ?
    H11A C11 H11B . . 109.5 ?
    C12 C11 H11C . . 109.5 ?
    H11A C11 H11C . . 109.5 ?
    H11B C11 H11C . . 109.5 ?
    C3 C1 H1A . . 109.5 ?
    C3 C1 H1B . . 109.5 ?
    H1A C1 H1B . . 109.5 ?
    C3 C1 H1C . . 109.5 ?
    H1A C1 H1C . . 109.5 ?
    H1B C1 H1C . . 109.5 ?
    C6 C2 H2A . . 109.5 ?
    C6 C2 H2B . . 109.5 ?
    H2A C2 H2B . . 109.5 ?
    C6 C2 H2C . . 109.5 ?
    H2A C2 H2C . . 109.5 ?
    H2B C2 H2C . . 109.5 ?
    N9 C15 H15A . . 109.5 ?
    N9 C15 H15B . . 109.5 ?
    H15A C15 H15B . . 109.5 ?
    N9 C15 H15C . . 109.5 ?
    H15A C15 H15C . . 109.5 ?
    H15B C15 H15C . . 109.5 ?
    N3 C7 H7A . . 109.5 ?
    N3 C7 H7B . . 109.5 ?
    H7A C7 H7B . . 109.5 ?
    N3 C7 H7C . . 109.5 ?
    H7A C7 H7C . . 109.5 ?
    H7B C7 H7C . . 109.5 ?
    N6 C8 H8A . . 109.5 ?
    N6 C8 H8B . . 109.5 ?
    H8A C8 H8B . . 109.5 ?
    N6 C8 H8C . . 109.5 ?
    H8A C8 H8C . . 109.5 ?
    H8B C8 H8C . . 109.5 ?
    N12 C16 H16A . . 109.5 ?
    N12 C16 H16B . . 109.5 ?
    H16A C16 H16B . . 109.5 ?
    N12 C16 H16C . . 109.5 ?
    H16A C16 H16C . . 109.5 ?
    H16B C16 H16C . . 109.5 ?
loop_
    _geom_torsion_atom_site_label_1
    _geom_torsion_atom_site_label_2
    _geom_torsion_atom_site_label_3
    _geom_torsion_atom_site_label_4
    _geom_torsion_site_symmetry_1
    _geom_torsion_site_symmetry_2
    _geom_torsion_site_symmetry_3
    _geom_torsion_site_symmetry_4
    _geom_torsion
    _geom_torsion_publ_flag
    C6 N5 N4 C3 . . . . 33.9(2) ?
    C6 N5 N4 C5 . . . . -166.36(15) ?
    C6 N1 N2 C3 . . . . 33.9(2) ?
    C4 N1 N2 C3 . . . . -168.75(16) ?
    C12 N11 N10 C9 . . . . 31.0(2) ?
    C12 N11 N10 C14 . . . . -159.33(16) ?
    C9 N8 N7 C12 . . . . 32.6(2) ?
    C9 N8 N7 C13 . . . . -165.91(16) ?
    C3 N4 C5 O2 . . . . -25.0(3) ?
    N5 N4 C5 O2 . . . . 176.99(15) ?
    C3 N4 C5 N6 . . . . 156.80(16) ?
    N5 N4 C5 N6 . . . . -1.2(2) ?
    N7 N8 C9 N10 . . . . -6.1(2) ?
    N7 N8 C9 C10 . . . . 177.08(15) ?
    C14 N10 C9 N8 . . . . 165.74(17) ?
    N11 N10 C9 N8 . . . . -25.7(2) ?
    C14 N10 C9 C10 . . . . -17.6(3) ?
    N11 N10 C9 C10 . . . . 150.96(17) ?
    N10 N11 C12 N7 . . . . -4.4(2) ?
    N10 N11 C12 C11 . . . . 177.61(16) ?
    C13 N7 C12 N11 . . . . 173.17(17) ?
    N8 N7 C12 N11 . . . . -27.3(2) ?
    C13 N7 C12 C11 . . . . -8.9(3) ?
    N8 N7 C12 C11 . . . . 150.58(17) ?
    C7 N3 C4 O1 . . . . 4.1(3) ?
    C7 N3 C4 N1 . . . . -178.51(17) ?
    C6 N1 C4 O1 . . . . -20.2(3) ?
    N2 N1 C4 O1 . . . . -175.36(16) ?
    C6 N1 C4 N3 . . . . 162.35(16) ?
    N2 N1 C4 N3 . . . . 7.1(2) ?
    O2 C5 N6 C8 . . . . -5.5(3) ?
    N4 C5 N6 C8 . . . . 172.64(16) ?
    C16 N12 C14 O4 . . . . 1.3(3) ?
    C16 N12 C14 N10 . . . . 179.32(17) ?
    C9 N10 C14 O4 . . . . -8.9(3) ?
    N11 N10 C14 O4 . . . . -177.71(15) ?
    C9 N10 C14 N12 . . . . 172.96(16) ?
    N11 N10 C14 N12 . . . . 4.2(2) ?
    N1 N2 C3 N4 . . . . -4.4(2) ?
    N1 N2 C3 C1 . . . . 178.52(17) ?
    C5 N4 C3 N2 . . . . 172.45(16) ?
    N5 N4 C3 N2 . . . . -29.7(2) ?
    C5 N4 C3 C1 . . . . -10.6(3) ?
    N5 N4 C3 C1 . . . . 147.23(18) ?
    C15 N9 C13 O3 . . . . 1.0(3) ?
    C15 N9 C13 N7 . . . . 178.38(17) ?
    C12 N7 C13 O3 . . . . -19.3(3) ?
    N8 N7 C13 O3 . . . . -179.19(17) ?
    C12 N7 C13 N9 . . . . 163.24(17) ?
    N8 N7 C13 N9 . . . . 3.3(2) ?
    N4 N5 C6 N1 . . . . -4.2(2) ?
    N4 N5 C6 C2 . . . . 176.52(15) ?
    C4 N1 C6 N5 . . . . 175.41(16) ?
    N2 N1 C6 N5 . . . . -29.7(2) ?
    C4 N1 C6 C2 . . . . -5.3(3) ?
    N2 N1 C6 C2 . . . . 149.51(17) ?
loop_
    _geom_hbond_atom_site_label_D
    _geom_hbond_atom_site_label_H
    _geom_hbond_atom_site_label_A
    _geom_hbond_site_symmetry_A
    _geom_hbond_distance_DH
    _geom_hbond_distance_HA
    _geom_hbond_distance_DA
    _geom_hbond_angle_DHA
    N3 H3 N2 . 0.86 2.16 2.572(2) 108
    N6 H6 N5 . 0.86 2.19 2.586(2) 108
    N9 H9 N8 . 0.86 2.15 2.567(2) 109
    N12 H12 N11 . 0.86 2.17 2.581(2) 109
    N3 H3 O4 . 0.86 2.20 2.925(2) 142
    N6 H6 O3 1_454 0.86 2.16 2.918(2) 146
    N9 H9 O1 2_666 0.86 2.14 2.877(3) 143
    N12 H12 O2 2_776 0.86 2.24 2.967(3) 142
data_global
_journal_date_recd_electronic     2012-05-06
_journal_date_accepted     2012-05-17
_journal_name_full     'Acta Crystallographica, Section E'
_journal_year     2012
_journal_volume     68
_journal_issue      6
_journal_page_first     o1841
_journal_page_last     o1842
_journal_paper_category     QO
_journal_paper_doi     10.1107/S1600536812022519
_journal_coeditor_code     LH5475
_publ_contact_author
;
Dr Guo-Wu Rao
College of Pharmaceutical Science
Zhejiang University of Technology
Hangzhou 310014
People's Republic of China
;
_publ_contact_author_email     'rgw@zjut.edu.cn'
_publ_section_title
;
<i>N</i>^1^,<i>N</i>^4^,3,6-Tetramethyl-1,2,4,5-tetrazine-1,4-dicarboxamide
;
loop_
    _publ_author_name
    _publ_author_address
    'Na-Bo Sun'
;
College of Biology and Environmental Engineering,
Zhejiang Shuren University
Hangzhou 310015
People's Republic of China
;
    'Guo-Wu Rao'
;
College of Pharmaceutical Science
Zhejiang University of Technology
Hangzhou 310014
People's Republic of China
;
    'Qun Shen'
;
Hangzhou Institute of Calibration and Testing for Quality and Technical
 Supervision
Hangzhou 310019
People's Republic of China
;
