# Supplementary material for: N 1,N 4,3,6-Tetra­methyl-1,2,4,5-tetra­zine-1,4-dicarboxamide
Source: Acta Crystallogr Sect E Struct Rep Online. 2012 May 23;68(Pt 6):o1841–2. doi: 10.1107/S1600536812022519 (PMC3379411; doi:10.1107/S1600536812022519)
Supplement: Supplementary file 3 [file e-68-o1841-Isup3.hkl]

#
# h,k,l, Fc-squared, Fo-squared, sigma(Fo-squared) and status flag
#
data_I
_shelx_title ' 120429cm in P -1'
_shelx_refln_list_code          4
_shelx_F_calc_maximum      140.02
_exptl_crystal_F_000       480.00
_reflns_d_resolution_high  0.8409
 
loop_
 _symmetry_equiv_pos_as_xyz
 'x, y, z'
 '-x, -y, -z'
 
_cell_length_a     9.0002
_cell_length_b    12.0450
_cell_length_c    12.3568
_cell_angle_alpha 118.386
_cell_angle_beta  101.701
_cell_angle_gamma  99.494
 
_shelx_F_squared_multiplier     1.000
 
loop_
 _refln_index_h
 _refln_index_k
 _refln_index_l
 _refln_F_squared_calc
 _refln_F_squared_meas
 _refln_F_squared_sigma
 _refln_observed_status
   1   0   0        8.80       10.91      0.85 o
   2   0   0     4082.07     3743.44    121.95 o
   3   0   0       18.32       20.18      1.49 o
   4   0   0      292.07      279.32     10.50 o
   5   0   0      370.27      388.19     14.47 o
   6   0   0       53.65       52.40      3.52 o
   7   0   0      293.96      262.14     11.21 o
   8   0   0       23.05       23.68      3.11 o
   9   0   0      273.32      274.36     12.58 o
 -10   1   0       70.47       74.74      5.70 o
  -9   1   0        0.42        0.00      1.43 o
  -8   1   0       85.40       83.73      5.33 o
  -7   1   0      167.66      156.51      7.56 o
  -6   1   0        0.93        2.58      1.06 o
  -5   1   0        1.59        2.61      1.01 o
  -4   1   0      295.66      310.49     11.52 o
  -3   1   0     1227.25     1304.03     43.31 o
  -2   1   0     1307.15     1314.07     43.31 o
  -1   1   0       96.08       89.74      2.42 o
   0   1   0        1.37        1.29      0.28 o
   1   1   0       27.86       20.69      1.14 o
   2   1   0      504.29      465.65     11.13 o
   3   1   0      153.84      145.47      4.02 o
   4   1   0       93.02      106.50      4.96 o
   5   1   0      337.25      359.26     13.65 o
   6   1   0        9.72       10.24      1.86 o
   7   1   0      147.26      148.85      7.44 o
   8   1   0        0.05        0.00      1.11 o
   9   1   0        0.01        0.00      1.21 o
 -10   2   0      116.44      120.01      7.31 o
  -9   2   0       25.92       28.36      3.60 o
  -8   2   0        1.12        0.91      1.12 o
  -7   2   0       47.13       55.86      3.84 o
  -6   2   0       81.50       89.52      4.82 o
  -5   2   0       54.25       61.36      3.50 o
  -4   2   0      972.92      988.16     33.44 o
  -3   2   0       82.11       73.31      3.40 o
  -2   2   0     6799.40     6790.61    216.10 o
  -1   2   0     7898.43     7720.75    174.49 o
   0   2   0      150.02      145.00      3.62 o
   1   2   0     1082.32      966.54     22.17 o
   2   2   0      604.43      706.38     16.54 o
   3   2   0      668.45      727.60     17.26 o
   4   2   0     3093.11     3482.03     79.13 o
   5   2   0      373.39      367.70     14.12 o
   6   2   0        1.58        0.00      0.91 o
   7   2   0        6.41        5.19      1.64 o
   8   2   0       14.11       16.48      2.79 o
   9   2   0        5.24        8.86      2.36 o
 -10   3   0        3.79        5.08      2.05 o
  -9   3   0       30.55       29.70      3.56 o
  -8   3   0      140.58      139.21      7.16 o
  -7   3   0       38.98       43.28      3.30 o
  -6   3   0        7.74        5.93      1.47 o
  -5   3   0      137.51      145.94      6.40 o
  -4   3   0       80.83       86.96      4.13 o
  -3   3   0      884.60      903.62     20.90 o
  -2   3   0      731.92      751.37     17.35 o
  -1   3   0     1605.73     1667.61     37.82 o
   0   3   0        0.59        0.00      0.27 o
   1   3   0      411.37      433.35     14.07 o
   2   3   0        9.71       12.47      1.32 o
   3   3   0      246.64      267.88      7.11 o
   4   3   0       31.11       23.79      1.60 o
   5   3   0        0.46        0.19      0.58 o
   6   3   0      123.10      115.16      6.23 o
   7   3   0       69.38       69.74      4.85 o
   8   3   0        3.03        6.38      2.09 o
 -10   4   0        0.92        0.00      1.57 o
  -9   4   0       17.46       24.62      3.28 o
  -8   4   0       14.21       13.39      2.31 o
  -7   4   0       17.80       16.03      2.29 o
  -6   4   0      170.79      140.73      4.26 o
  -5   4   0       42.98       46.15      1.88 o
  -4   4   0       58.11       61.91      2.16 o
  -3   4   0      386.70      392.46      9.53 o
  -2   4   0     1484.53     1544.83     35.26 o
  -1   4   0      233.39      224.88      5.68 o
   0   4   0      231.77      227.79      5.82 o
   1   4   0        5.45        6.93      0.74 o
   2   4   0      110.68       92.95      3.03 o
   3   4   0       99.28      103.05      4.50 o
   4   4   0       37.45       41.01      2.09 o
   5   4   0        3.71        5.66      1.47 o
   6   4   0      191.06      161.87      8.01 o
   7   4   0        7.38        6.48      2.01 o
   8   4   0       41.79       42.02      4.42 o
 -10   5   0        1.33        0.66      1.43 o
  -9   5   0       11.35       16.37      2.66 o
  -8   5   0       54.82       47.62      3.73 o
  -7   5   0       33.49       32.77      1.88 o
  -6   5   0       29.75       31.69      1.66 o
  -5   5   0       11.30       13.33      1.71 o
  -4   5   0     1198.27     1171.87     27.22 o
  -3   5   0     1050.50     1001.88     23.28 o
  -2   5   0     3862.51     4176.51     94.30 o
  -1   5   0     1102.34     1271.15     29.31 o
   0   5   0      337.55      340.84     13.39 o
   1   5   0      340.72      419.32     10.44 o
   2   5   0      545.69      599.59     14.68 o
   3   5   0        0.03        1.00      0.61 o
   4   5   0       26.58       22.94      1.80 o
   5   5   0        5.57        5.27      1.15 o
   6   5   0       34.44       37.30      3.54 o
   7   5   0       88.28       78.46      5.52 o
 -10   6   0       12.11       11.04      2.36 o
  -9   6   0       59.94       56.38      4.36 o
  -8   6   0       25.69       20.78      2.76 o
  -7   6   0       27.98       23.73      2.66 o
  -6   6   0       50.32       49.08      2.16 o
  -5   6   0       46.79       49.78      2.06 o
  -4   6   0      104.65      108.75      3.40 o
  -3   6   0      289.19      280.01      7.28 o
  -2   6   0      136.91      154.57      5.81 o
  -1   6   0      217.04      225.98      9.93 o
   0   6   0      341.26      383.72      9.70 o
   1   6   0      162.01      168.64      4.96 o
   2   6   0      387.92      374.53      9.81 o
   3   6   0      142.98      133.53      4.51 o
   4   6   0      153.66      155.56     17.54 o
   5   6   0       11.28       15.59      1.80 o
   6   6   0       12.03       12.75      1.64 o
   7   6   0        2.37        0.86      1.45 o
 -10   7   0        1.00        2.35      1.53 o
  -9   7   0       30.21       29.86      3.52 o
  -8   7   0       40.27       43.40      3.59 o
  -7   7   0      113.37       99.38      5.56 o
  -6   7   0      319.87      301.11     12.20 o
  -5   7   0       14.49       12.30      1.17 o
  -4   7   0      139.28      141.02      5.04 o
  -3   7   0      182.56      181.80      5.38 o
  -2   7   0       19.47       20.32      2.16 o
  -1   7   0       91.92       97.83      3.28 o
   0   7   0      152.51      155.37      4.73 o
   1   7   0       58.09       55.84      2.43 o
   2   7   0      455.58      447.23     14.45 o
   3   7   0      580.68      565.97     20.18 o
   4   7   0      351.01      317.69      9.23 o
   5   7   0       55.01       55.06      3.22 o
   6   7   0        1.96        3.79      1.43 o
  -9   8   0       24.42       19.99      2.94 o
  -8   8   0        6.60        4.83      1.76 o
  -7   8   0       52.59       39.11      3.32 o
  -6   8   0        1.51        0.00      1.05 o
  -5   8   0      162.37      167.96      7.79 o
  -4   8   0       96.61       94.80      3.35 o
  -3   8   0      266.94      253.64      6.99 o
  -2   8   0      116.03      110.70      6.95 o
  -1   8   0       16.77       16.80      1.83 o
   0   8   0       25.52       25.65      1.74 o
   1   8   0        5.57        6.62      1.11 o
   2   8   0       39.55       43.52      3.45 o
   3   8   0        0.46        0.72      1.17 o
   4   8   0        1.96        2.08      0.98 o
   5   8   0       42.23       46.63      3.12 o
  -9   9   0        5.90        8.49      2.09 o
  -8   9   0       30.24       34.37      3.60 o
  -7   9   0       89.35       80.49      5.07 o
  -6   9   0       57.29       60.84      4.26 o
  -5   9   0      364.58      347.03     13.93 o
  -4   9   0       52.35       46.97      3.54 o
  -3   9   0       27.48       23.61      1.74 o
  -2   9   0       32.19       29.98      2.86 o
  -1   9   0        4.19        3.19      0.91 o
   0   9   0        5.17        6.73      1.09 o
   1   9   0      103.77       90.35      3.57 o
   2   9   0       29.20       24.01      3.20 o
   3   9   0      130.35      117.91      6.37 o
   4   9   0        7.22       11.47      1.71 o
  -8  10   0        1.15        1.53      1.26 o
  -7  10   0        0.09        0.23      1.16 o
  -6  10   0       44.16       46.35      3.74 o
  -5  10   0        8.47       16.19      2.55 o
  -4  10   0       52.34       50.11      3.76 o
  -3  10   0        0.12        1.41      1.01 o
  -2  10   0        2.38        3.40      0.91 o
  -1  10   0       79.68       72.43      3.14 o
   0  10   0        0.23        0.56      0.76 o
   1  10   0        0.17        0.36      0.83 o
   2  10   0        2.85        4.49      1.16 o
   3  10   0        9.81       12.92      1.71 o
  -7  11   0        0.14        2.61      1.56 o
  -6  11   0        5.79        8.49      2.09 o
  -5  11   0        9.39        8.63      2.08 o
  -4  11   0       40.16       48.91      3.85 o
  -3  11   0       22.58       17.15      2.61 o
  -2  11   0        0.39        0.12      0.94 o
  -1  11   0      104.32      101.38     11.12 o
   0  11   0        1.52        2.53      0.98 o
   1  11   0        0.92        3.83      1.09 o
   2  11   0       11.08       10.73      2.16 o
  -6  12   0       35.54       46.07      4.47 o
  -5  12   0       11.29       12.03      2.43 o
  -4  12   0        0.40        1.31      1.37 o
  -3  12   0       14.46       19.84      2.87 o
  -2  12   0        0.94        2.42      1.46 o
  -1  12   0        7.60        7.43      1.95 o
   0  12   0        1.77        5.19      1.28 o
   3 -13   1        6.96       13.20      2.48 o
  -1 -12   1       12.10       15.57      1.83 o
   0 -12   1       18.29       14.48      1.71 o
   1 -12   1        2.89        2.77      0.93 o
   2 -12   1       30.26       30.57      3.24 o
   3 -12   1        0.00        1.49      1.15 o
   4 -12   1        0.44        0.38      1.02 o
   5 -12   1        2.58        4.83      1.67 o
   6 -12   1        1.48        5.50      1.79 o
  -2 -11   1        7.54        6.26      1.31 o
  -1 -11   1       29.08       29.02      2.27 o
   0 -11   1       22.54       22.21      1.95 o
   1 -11   1       30.87       28.10      2.10 o
   2 -11   1        1.00        1.19      0.88 o
   3 -11   1        0.01        0.44      0.94 o
   4 -11   1       12.30       13.71      2.25 o
   5 -11   1       45.12       45.83      3.77 o
   6 -11   1        8.03       10.10      2.17 o
   7 -11   1       17.05       20.97      3.10 o
  -4 -10   1        0.18        2.24      1.36 o
  -3 -10   1        1.65        3.15      1.08 o
  -2 -10   1        0.32        0.35      0.85 o
  -1 -10   1        0.82        0.45      0.76 o
   0 -10   1       12.09       10.20      1.31 o
   1 -10   1        0.16        0.29      0.66 o
   2 -10   1       12.26       15.84      1.57 o
   3 -10   1        1.63        0.63      1.55 o
   4 -10   1       15.33       14.96      2.27 o
   5 -10   1       29.46       29.64      3.06 o
   6 -10   1       82.01       76.13      4.88 o
   7 -10   1        0.34        1.53      1.13 o
   8 -10   1       13.48       17.86      2.76 o
  -5  -9   1        1.07        2.30      1.09 o
  -4  -9   1        6.88        8.90      1.49 o
  -3  -9   1      189.49      187.45      6.17 o
  -2  -9   1       11.25       12.98      1.53 o
  -1  -9   1       56.73       58.36      2.67 o
   0  -9   1        3.68        6.04      1.00 o
   1  -9   1        1.61        1.47      0.77 o
   2  -9   1       41.99       44.70      4.55 o
   3  -9   1      116.44      112.19      5.51 o
   4  -9   1      194.81      193.99      6.82 o
   5  -9   1       27.59       28.58      2.92 o
   6  -9   1      110.28      104.55      5.71 o
   7  -9   1        4.53        4.97      1.46 o
   8  -9   1       23.19       26.88      3.28 o
   9  -9   1        6.40       14.08      2.54 o
  -6  -8   1        1.77        0.99      1.17 o
  -5  -8   1        0.06        0.00      0.82 o
  -4  -8   1      406.99      417.70     11.56 o
  -3  -8   1      539.11      549.06     14.25 o
  -2  -8   1      473.95      436.09     11.47 o
  -1  -8   1        0.09        0.91      0.64 o
   0  -8   1      284.67      271.36      7.44 o
   1  -8   1        2.31        2.36      0.77 o
   2  -8   1       76.86       77.16      2.90 o
   3  -8   1        4.56        6.09      1.47 o
   4  -8   1      389.25      379.42     19.70 o
   5  -8   1      322.16      294.67      7.98 o
   6  -8   1        0.48        0.00      0.97 o
   7  -8   1       57.90       50.53      3.73 o
   8  -8   1       24.98       19.17      2.77 o
   9  -8   1       40.77       50.63      4.22 o
  -7  -7   1        0.01        0.00      0.91 o
  -6  -7   1        1.59        3.88      1.12 o
  -5  -7   1       12.56       14.05      1.69 o
  -4  -7   1      112.22      103.03      4.04 o
  -3  -7   1       97.85       93.47      3.59 o
  -2  -7   1      128.05      126.04      4.17 o
  -1  -7   1       43.35       44.96      3.97 o
   0  -7   1       19.87       17.44      1.49 o
   1  -7   1        6.54        5.44      0.83 o
   2  -7   1        2.27        3.21      0.78 o
   3  -7   1      131.64      129.99      3.98 o
   4  -7   1      399.31      371.14      9.48 o
   5  -7   1       48.65       44.39      2.03 o
   6  -7   1        7.27        5.27      0.92 o
   7  -7   1       18.25       16.98      2.40 o
   8  -7   1       82.11       74.67      4.79 o
   9  -7   1        1.29        0.00      1.09 o
  10  -7   1        1.08        2.55      1.47 o
  -7  -6   1       37.91       40.96      2.93 o
  -6  -6   1      155.15      174.44      6.02 o
  -5  -6   1        0.23        0.00      0.98 o
  -4  -6   1      103.27      108.55      5.77 o
  -3  -6   1      125.15       90.20      4.76 o
  -2  -6   1      354.30      346.23      9.02 o
  -1  -6   1      250.91      248.05      6.67 o
   0  -6   1     1522.52     1687.01     38.76 o
   1  -6   1     1767.22     1919.47     43.92 o
   2  -6   1      365.17      359.86      9.73 o
   3  -6   1      346.51      330.10      8.36 o
   4  -6   1      249.48      244.52      6.52 o
   5  -6   1       65.60       59.40      4.04 o
   6  -6   1        0.47        0.63      0.57 o
   7  -6   1      105.65      107.90      3.85 o
   8  -6   1       78.41       86.73      5.30 o
   9  -6   1       58.07       51.69      4.17 o
  10  -6   1        2.88        5.46      1.99 o
  -8  -5   1        9.38       10.72      2.62 o
  -7  -5   1        0.08        1.86      1.47 o
  -6  -5   1        5.00        4.18      1.14 o
  -5  -5   1       38.44       34.88      5.26 o
  -4  -5   1       72.15       82.57      4.68 o
  -3  -5   1        6.33        5.92      1.32 o
  -2  -5   1      310.17      317.42      8.18 o
  -1  -5   1      183.55      178.65      4.91 o
   0  -5   1      987.69     1051.20     24.35 o
   1  -5   1       27.22       19.67      1.07 o
   2  -5   1     1040.41     1097.60     25.37 o
   3  -5   1      915.58      903.31     21.09 o
   4  -5   1      128.32      132.32      3.90 o
   5  -5   1       30.38       29.56      1.54 o
   6  -5   1      220.53      206.96      5.89 o
   7  -5   1        4.69        5.02      1.82 o
   8  -5   1        1.94        1.54      1.20 o
   9  -5   1        2.78        4.34      1.68 o
  10  -5   1        9.02        6.70      2.05 o
  -8  -4   1       15.97       17.49      2.95 o
  -7  -4   1       51.86       52.76      4.11 o
  -6  -4   1       88.93       77.96      3.34 o
  -5  -4   1       43.05       49.12      2.38 o
  -4  -4   1      123.70      132.14      4.23 o
  -3  -4   1        0.24        0.00      0.42 o
  -2  -4   1      780.93      774.18     18.08 o
  -1  -4   1      205.19      225.55      4.63 o
   0  -4   1        2.94        3.00      0.50 o
   1  -4   1     1262.90     1227.85     28.09 o
   2  -4   1       13.79       10.06      0.80 o
   3  -4   1      137.26      138.26      3.84 o
   4  -4   1     2756.35     2918.78     66.24 o
   5  -4   1        3.17        0.74      0.50 o
   6  -4   1       83.45       84.15      4.60 o
   7  -4   1       33.28       30.45      3.09 o
   8  -4   1        1.05        2.78      1.41 o
   9  -4   1        0.41        1.56      1.54 o
  10  -4   1        0.24        1.79      1.62 o
  -9  -3   1        6.70        5.94      2.12 o
  -8  -3   1      148.47      151.72      8.08 o
  -7  -3   1       69.73       71.08      4.73 o
  -6  -3   1      235.42      231.47      6.86 o
  -5  -3   1       32.29       27.15      1.97 o
  -4  -3   1      268.39      280.49     16.89 o
  -3  -3   1      340.88      414.84      8.37 o
  -2  -3   1      515.61      556.60     10.81 o
  -1  -3   1      475.62      458.56      8.86 o
   0  -3   1     1697.62     1612.13     36.99 o
   1  -3   1    16330.34    14887.18    337.12 o
   2  -3   1    15719.97    15547.92    350.84 o
   3  -3   1      407.20      391.06      9.46 o
   4  -3   1      179.53      173.41      6.99 o
   5  -3   1       25.64       21.47      2.12 o
   6  -3   1      176.70      177.97      7.82 o
   7  -3   1      293.05      296.89     12.18 o
   8  -3   1      104.32      110.93      6.30 o
   9  -3   1       32.23       42.36      4.26 o
  10  -3   1        1.09        0.72      1.52 o
  -9  -2   1        2.52        1.15      1.50 o
  -8  -2   1       37.02       33.89      3.73 o
  -7  -2   1       31.54       32.38      3.29 o
  -6  -2   1       27.32       23.80      2.62 o
  -5  -2   1       25.76       27.96      1.63 o
  -4  -2   1      159.71      144.67      4.25 o
  -3  -2   1      294.99      330.90      6.74 o
  -2  -2   1      374.13      367.87      7.26 o
  -1  -2   1      653.23      642.65     14.84 o
   0  -2   1        3.30        1.99      0.26 o
   1  -2   1      206.38      215.86      8.21 o
   2  -2   1      612.68      536.78     18.13 o
   3  -2   1      425.64      368.96     13.06 o
   4  -2   1        1.44        0.98      0.68 o
   5  -2   1      145.22      161.89      7.03 o
   6  -2   1       16.73       16.25      2.17 o
   7  -2   1      537.49      546.11     20.48 o
   8  -2   1      451.46      464.80     18.33 o
   9  -2   1       55.99       60.04      4.75 o
  10  -2   1        3.40        8.90      2.24 o
  -9  -1   1        3.43        6.96      2.14 o
  -8  -1   1      129.01      119.89      6.71 o
  -7  -1   1        6.15        7.06      1.82 o
  -6  -1   1       23.32       24.44      2.57 o
  -5  -1   1        0.30        0.00      0.67 o
  -4  -1   1      127.34      116.99      3.48 o
  -3  -1   1      142.51      126.01      2.87 o
  -2  -1   1      550.02      518.90      9.99 o
  -1  -1   1    10382.29     9986.49    186.86 o
   0  -1   1        0.05        0.00      0.14 o
   1  -1   1    11698.85    10835.73    355.07 o
   2  -1   1      767.98      737.70     24.66 o
   3  -1   1      183.45      178.59      6.88 o
   4  -1   1      494.40      502.32     17.79 o
   5  -1   1     1162.19     1133.13     38.67 o
   6  -1   1      739.77      728.95     26.02 o
   7  -1   1       92.42       81.74      4.95 o
   8  -1   1        9.25       12.29      2.39 o
   9  -1   1        0.46        0.00      1.52 o
 -10   0   1        0.11        1.64      1.62 o
  -9   0   1       50.57       58.48      4.68 o
  -8   0   1        0.98        4.33      1.69 o
  -7   0   1       46.68       49.36      3.73 o
  -6   0   1      195.44      212.91      9.07 o
  -5   0   1      492.88      515.78     18.54 o
  -4   0   1      675.73      665.64     22.99 o
  -3   0   1      133.64      126.91      3.63 o
  -2   0   1      263.33      291.83      5.75 o
  -1   0   1      779.81      770.04     14.67 o
   0   0   1       33.78       31.59      1.27 o
   1   0   1        3.00        4.46      0.60 o
   2   0   1      320.27      296.37     10.53 o
   3   0   1       57.35       55.44      2.88 o
   4   0   1      861.72      913.29     31.28 o
   5   0   1       27.97       20.03      2.21 o
   6   0   1      122.54      127.67      6.30 o
   7   0   1        3.28        4.18      1.54 o
   8   0   1        0.61        2.94      1.46 o
   9   0   1       10.49        7.60      2.40 o
 -10   1   1       37.58       41.17      4.51 o
  -9   1   1       42.96       36.37      3.92 o
  -8   1   1       78.03       79.61      5.08 o
  -7   1   1       12.77       17.83      2.46 o
  -6   1   1      123.85      115.78      5.71 o
  -5   1   1        1.79        3.49      1.04 o
  -4   1   1      532.30      500.98     17.62 o
  -3   1   1       21.62       23.27      1.76 o
  -2   1   1      738.71      703.61     23.53 o
  -1   1   1      281.07      261.25      5.08 o
   0   1   1        4.06        2.94      0.29 o
   1   1   1     8225.85     8105.10    263.35 o
   2   1   1        1.51        1.57      0.40 o
   3   1   1      707.59      776.46     26.60 o
   4   1   1       21.72       28.08      2.27 o
   5   1   1      181.20      192.64      8.36 o
   6   1   1       65.07       61.29      4.03 o
   7   1   1        6.29        6.47      1.82 o
   8   1   1      208.23      190.02      9.45 o
   9   1   1        3.27        5.50      2.03 o
 -10   2   1       39.26       33.74      4.08 o
  -9   2   1      122.01      108.26      6.38 o
  -8   2   1       66.89       62.22      4.34 o
  -7   2   1      257.82      252.47     10.59 o
  -6   2   1       15.24       20.48      2.28 o
  -5   2   1       18.66       19.29      1.99 o
  -4   2   1     1299.35     1311.79     43.89 o
  -3   2   1      221.60      214.00      5.72 o
  -2   2   1     5742.89     5915.40    109.89 o
  -1   2   1     1241.79     1267.98     23.78 o
   0   2   1       74.06       78.72      1.75 o
   1   2   1        7.89        7.16      0.93 o
   2   2   1       76.98       92.83      3.95 o
   3   2   1      251.26      256.51      6.82 o
   4   2   1      649.69      613.01     21.91 o
   5   2   1       33.36       35.38      2.87 o
   6   2   1       58.32       59.37      4.18 o
   7   2   1       14.83       11.02      2.16 o
   8   2   1        1.75        5.06      1.75 o
   9   2   1        7.21        4.45      2.14 o
 -10   3   1       28.48       29.36      3.86 o
  -9   3   1      167.89      164.52      8.39 o
  -8   3   1       51.98       44.97      3.63 o
  -7   3   1       87.48       98.75      5.36 o
  -6   3   1      193.41      199.05      8.47 o
  -5   3   1     1101.68     1152.51     39.12 o
  -4   3   1      300.81      324.78      8.00 o
  -3   3   1      152.01      142.07      5.60 o
  -2   3   1        1.47        1.13      0.38 o
  -1   3   1       30.79       21.55      0.79 o
   0   3   1      184.92      154.68      3.26 o
   1   3   1      183.73      206.98      7.77 o
   2   3   1      622.50      711.29     16.93 o
   3   3   1     1737.17     1959.72     45.20 o
   4   3   1      198.20      207.25      6.09 o
   5   3   1        2.92        3.56      1.20 o
   6   3   1        7.33        3.11      1.47 o
   7   3   1      159.82      118.50      6.87 o
   8   3   1       56.69       64.87      5.07 o
 -10   4   1       13.91       15.55      2.72 o
  -9   4   1       34.53       29.48      3.45 o
  -8   4   1       20.24       15.01      2.40 o
  -7   4   1       29.71       30.82      2.98 o
  -6   4   1      161.32      150.76      8.20 o
  -5   4   1      145.31      159.88      4.50 o
  -4   4   1        7.18        8.08      0.74 o
  -3   4   1      560.52      588.85     13.92 o
  -2   4   1        4.98        8.30      0.68 o
  -1   4   1      172.90      182.39      4.81 o
   0   4   1        4.61        6.35      0.71 o
   1   4   1      175.11      181.05      6.75 o
   2   4   1      183.20      201.80      7.23 o
   3   4   1      196.65      188.69     12.21 o
   4   4   1        4.73        8.27      1.40 o
   5   4   1       57.05       39.84      3.35 o
   6   4   1       26.11       19.48      2.85 o
   7   4   1        7.42        7.77      2.03 o
   8   4   1        0.18        0.00      1.20 o
 -10   5   1        8.52       10.99      2.47 o
  -9   5   1       34.12       43.11      4.12 o
  -8   5   1       37.67       30.27      3.24 o
  -7   5   1      159.24      149.97      7.20 o
  -6   5   1       21.63       23.05      2.47 o
  -5   5   1      423.96      369.61     27.93 o
  -4   5   1      338.46      361.39      9.01 o
  -3   5   1      335.94      369.48     14.51 o
  -2   5   1      184.86      206.34      5.48 o
  -1   5   1     1140.30     1234.74     28.60 o
   0   5   1      182.89      186.25      7.44 o
   1   5   1      753.55      820.29     19.58 o
   2   5   1       74.77       93.25      3.67 o
   3   5   1       35.69       27.26      4.37 o
   4   5   1        3.64        4.89      1.04 o
   5   5   1       13.71       14.08      1.74 o
   6   5   1        0.42        2.51      1.53 o
   7   5   1       24.84       21.63      3.40 o
 -10   6   1       16.29       23.70      3.39 o
  -9   6   1        4.21        3.14      1.53 o
  -8   6   1       41.36       33.47      3.41 o
  -7   6   1       39.44       38.71      3.22 o
  -6   6   1       17.84       15.62      2.16 o
  -5   6   1        8.53        8.98      1.62 o
  -4   6   1       41.52       40.30      1.80 o
  -3   6   1       16.66       20.39      1.26 o
  -2   6   1        8.09        8.62      0.92 o
  -1   6   1        0.90        3.75      0.70 o
   0   6   1       63.04       56.99      2.33 o
   1   6   1        6.25        6.87      0.96 o
   2   6   1        1.18        1.39      0.70 o
   4   6   1        4.61        0.97      0.86 o
   5   6   1      144.37      125.68      4.88 o
   6   6   1        7.45        7.56      2.18 o
 -10   7   1       18.65       17.94      2.91 o
  -9   7   1        4.85       10.77      2.36 o
  -8   7   1        0.58        3.06      1.41 o
  -7   7   1        1.31        0.23      1.21 o
  -6   7   1       81.29       76.72      4.62 o
  -5   7   1      133.55      149.26      7.07 o
  -4   7   1        4.13        4.81      1.68 o
  -3   7   1        1.86        1.50      1.55 o
  -2   7   1      171.34      155.94      4.65 o
  -1   7   1        1.26        0.99      0.58 o
   0   7   1       21.46       19.95      1.56 o
   1   7   1       36.46       37.43      2.04 o
   2   7   1      127.53      109.79      5.23 o
   3   7   1      121.37      141.24      6.90 o
   4   7   1      112.49      103.46      4.29 o
   5   7   1        0.40        2.20      1.78 o
  -9   8   1       28.83       33.53      3.77 o
  -8   8   1        3.36        3.13      1.45 o
  -7   8   1       53.62       64.52      4.47 o
  -6   8   1      103.68      107.73      6.00 o
  -5   8   1      174.93      193.84      8.79 o
  -4   8   1       25.85       25.79      2.81 o
  -3   8   1       18.15       15.75      1.40 o
  -2   8   1      126.70      117.48      3.93 o
  -1   8   1        2.19        0.36      0.61 o
   0   8   1       77.01       76.89      3.11 o
   1   8   1      173.81      163.64      5.29 o
   2   8   1        0.19        0.26      0.69 o
   3   8   1       34.29       24.62      2.96 o
   4   8   1       37.52       33.86      2.68 o
   5   8   1        7.39       12.83      2.16 o
  -9   9   1        0.08        0.00      1.24 o
  -8   9   1        1.81        2.66      1.52 o
  -7   9   1       37.95       39.93      3.95 o
  -6   9   1       51.48       52.43      4.03 o
  -5   9   1      157.46      149.52      7.49 o
  -4   9   1        0.03        0.00      0.79 o
  -3   9   1        0.43        0.00      0.79 o
  -2   9   1        0.76        0.37      0.67 o
  -1   9   1        4.87        4.05      0.99 o
   0   9   1       52.62       46.97      3.23 o
   1   9   1       11.97       11.40      1.50 o
   2   9   1       26.13       28.70      2.28 o
   3   9   1       43.50       49.58      4.26 o
   4   9   1        1.79        1.67      1.13 o
  -8  10   1       25.11       37.60      4.10 o
  -7  10   1       34.47       41.09      4.01 o
  -6  10   1       28.17       33.81      3.63 o
  -5  10   1        3.32        2.28      1.34 o
  -4  10   1       26.76       30.37      3.32 o
  -3  10   1       11.14       13.02      2.33 o
  -2  10   1       40.85       39.81      3.39 o
  -1  10   1       76.03       70.47      3.74 o
   0  10   1        1.14        1.41      0.89 o
   1  10   1        2.71        4.67      1.11 o
   2  10   1       14.45       18.03      1.97 o
  -7  11   1        6.91        8.60      2.33 o
  -6  11   1       13.12       16.21      2.85 o
  -5  11   1       25.51       28.10      3.51 o
  -4  11   1       19.81       21.64      3.04 o
  -3  11   1        2.33        3.10      1.32 o
  -2  11   1       71.45       66.16      4.66 o
  -1  11   1        5.84        6.83      1.80 o
   0  11   1       27.11       36.88      2.60 o
   1  11   1        0.09        1.62      0.95 o
  -4  12   1        0.35        1.11      1.52 o
  -3  12   1       14.08       13.20      2.55 o
  -2  12   1        2.70        3.86      1.60 o
   1 -13   2       12.73       11.62      2.48 o
   2 -13   2        0.58        1.31      1.61 o
   4 -13   2        0.38        2.92      1.54 o
   5 -13   2        1.23        2.48      1.46 o
  -2 -12   2        0.01        0.00      1.41 o
  -1 -12   2       34.19       36.54      2.53 o
   0 -12   2       15.53       11.56      1.58 o
   1 -12   2       14.58       11.33      1.87 o
   2 -12   2       13.25       12.71      3.80 o
   3 -12   2       12.08       16.22      1.79 o
   4 -12   2        2.35        3.66      1.50 o
   5 -12   2       10.66       11.44      2.24 o
   6 -12   2        1.75        5.28      1.73 o
   7 -12   2        3.36       10.48      2.28 o
  -3 -11   2        1.77        2.72      1.13 o
  -2 -11   2        1.23        1.71      0.95 o
  -1 -11   2       12.38       12.77      1.53 o
   0 -11   2      105.98      100.21      3.88 o
   1 -11   2        1.72        1.14      0.81 o
   2 -11   2        1.35        2.05      0.84 o
   3 -11   2       20.99       21.14      2.83 o
   4 -11   2        0.49        0.05      0.81 o
   5 -11   2        0.48        2.32      1.26 o
   6 -11   2       17.85       15.76      2.53 o
   7 -11   2       30.75       32.98      3.56 o
   8 -11   2        0.01        2.87      1.47 o
  -4 -10   2       14.97       16.94      2.01 o
  -3 -10   2        9.35       10.16      1.50 o
  -2 -10   2        8.52        8.54      1.32 o
  -1 -10   2        2.84        2.66      0.89 o
   0 -10   2       28.95       25.13      2.43 o
   1 -10   2       56.82       51.66      2.46 o
   2 -10   2        0.05        0.00      0.68 o
   3 -10   2       12.72        9.99      1.35 o
   4 -10   2       30.79       31.71      2.09 o
   5 -10   2      249.39      258.02      7.46 o
   6 -10   2        0.36        0.00      1.00 o
   7 -10   2        0.06        0.23      1.06 o
   8 -10   2        6.55        9.41      2.20 o
  -5  -9   2        4.35        5.13      1.27 o
  -4  -9   2        0.39        0.63      0.92 o
  -3  -9   2        9.88       14.09      1.64 o
  -2  -9   2        2.37        2.70      0.91 o
  -1  -9   2       78.46       71.99      2.95 o
   0  -9   2        0.10        0.00      0.60 o
   1  -9   2      477.38      483.44     18.02 o
   2  -9   2      160.92      168.69      8.09 o
   3  -9   2      234.35      223.69      6.41 o
   4  -9   2      414.94      400.58     10.48 o
   5  -9   2      302.64      290.00      8.02 o
   6  -9   2        0.77        1.49      1.06 o
   7  -9   2        6.51        5.75      1.73 o
   8  -9   2       24.18       25.31      3.21 o
   9  -9   2        8.74        6.23      1.88 o
  -6  -8   2       15.86       24.25      4.05 o
  -5  -8   2       16.00       20.88      2.05 o
  -4  -8   2       18.84       18.16      1.83 o
  -3  -8   2      176.45      162.88      5.32 o
  -2  -8   2       84.94       83.56      3.21 o
  -1  -8   2      105.02      110.76      3.76 o
   0  -8   2      252.55      248.22      6.84 o
   1  -8   2      113.84      114.18      6.08 o
   2  -8   2       69.26       69.35      2.65 o
   3  -8   2      263.68      275.74      7.43 o
   4  -8   2        6.23        5.62      0.95 o
   5  -8   2       30.32       28.33      1.73 o
   6  -8   2        3.19        3.48      0.84 o
   7  -8   2        0.24        1.27      1.16 o
   8  -8   2       30.10       26.71      3.11 o
   9  -8   2       27.56       34.08      3.73 o
  -7  -7   2        0.60        0.00      0.92 o
  -6  -7   2      147.08      146.82      5.37 o
  -5  -7   2       51.86       54.48      2.81 o
  -4  -7   2      112.27      119.55      4.42 o
  -3  -7   2        0.00        0.00      0.96 o
  -2  -7   2        0.70        2.74      1.09 o
  -1  -7   2       33.81       28.67      1.61 o
   0  -7   2      341.66      362.16     13.17 o
   1  -7   2        0.26        0.16      0.44 o
   2  -7   2       46.22       58.40      2.23 o
   3  -7   2        3.28        1.59      0.83 o
   4  -7   2       11.90        8.25      0.99 o
   5  -7   2        2.34        4.91      0.88 o
   6  -7   2       63.74       65.32      2.69 o
   7  -7   2      182.22      159.83      6.41 o
   8  -7   2        0.83        2.78      1.46 o
   9  -7   2       70.10       66.16      4.78 o
  -8  -6   2        0.67        2.43      1.71 o
  -7  -6   2       41.33       39.55      4.04 o
  -6  -6   2       66.71       67.06      3.29 o
  -5  -6   2       88.69       85.91      6.62 o
  -4  -6   2        0.04        0.43      1.32 o
  -3  -6   2       80.51       75.09      6.33 o
  -2  -6   2        2.43        3.04      0.68 o
  -1  -6   2       87.06      106.91      3.34 o
   0  -6   2      508.66      513.45     12.41 o
   1  -6   2      779.26      843.39     19.79 o
   2  -6   2      817.23      797.04     18.76 o
   3  -6   2      314.08      297.85      7.65 o
   4  -6   2      183.05      179.39      9.85 o
   5  -6   2      153.10      147.10      4.48 o
   6  -6   2        0.41        0.00      0.69 o
   7  -6   2       18.88       17.13      2.40 o
   8  -6   2       19.34       22.82      1.89 o
   9  -6   2        1.15        1.92      1.53 o
  10  -6   2       30.43       30.26      3.86 o
  -8  -5   2        2.25        2.32      1.64 o
  -7  -5   2       57.89       54.03      3.09 o
  -6  -5   2        5.34        4.16      2.00 o
  -5  -5   2        0.63        0.55      1.98 o
  -4  -5   2        2.80        6.18      2.91 o
  -3  -5   2       40.26       42.04      1.43 o
  -2  -5   2      100.79      113.31      3.24 o
  -1  -5   2      365.84      372.49      9.17 o
   0  -5   2      190.57      182.48      4.81 o
   1  -5   2       17.40       11.49      0.82 o
   2  -5   2       94.89       85.41      2.62 o
   3  -5   2       61.74       63.06      2.21 o
   4  -5   2      400.84      476.61     11.70 o
   5  -5   2      174.17      183.17      5.25 o
   6  -5   2        0.02        1.04      0.58 o
   7  -5   2        0.03        0.99      0.71 o
   8  -5   2       29.13       33.81      3.47 o
   9  -5   2        2.60        3.39      1.62 o
  10  -5   2        7.43        4.23      1.83 o
  -9  -4   2       42.20       49.20      4.82 o
  -8  -4   2        0.53        1.84      1.47 o
  -7  -4   2       56.73       45.36      2.52 o
  -6  -4   2       10.68        9.54      1.32 o
  -5  -4   2        0.00        0.00      0.52 o
  -4  -4   2        9.65        8.46      0.74 o
  -3  -4   2      189.01      169.07      3.82 o
  -2  -4   2      146.05      153.16      3.39 o
  -1  -4   2      235.19      219.82      5.56 o
   0  -4   2      445.18      451.75     16.60 o
   1  -4   2      454.13      486.86     11.47 o
   2  -4   2       37.98       37.57      1.42 o
   3  -4   2     2782.28     2819.57     63.93 o
   4  -4   2       40.60       39.34      1.88 o
   5  -4   2       11.02        8.94      1.49 o
   6  -4   2      159.28      159.93      7.27 o
   7  -4   2       98.10       90.68      5.22 o
   8  -4   2      118.79      121.07      6.64 o
   9  -4   2        8.91       10.61      2.38 o
  10  -4   2       25.06       26.42      3.52 o
  -9  -3   2       23.43       19.96      3.21 o
  -8  -3   2       35.49       32.14      3.60 o
  -7  -3   2      152.10      151.78      7.53 o
  -6  -3   2      820.68      823.78     20.10 o
  -5  -3   2      101.58      111.74      3.72 o
  -4  -3   2      158.16      142.56      3.83 o
  -3  -3   2      761.98      795.40     15.37 o
  -2  -3   2     1162.34     1180.45     22.35 o
  -1  -3   2       27.09       26.81      1.01 o
   0  -3   2       68.75       65.04      1.83 o
   1  -3   2     2590.75     2523.34     56.99 o
   2  -3   2     5445.85     5520.81    124.16 o
   3  -3   2      741.33      794.03     26.85 o
   4  -3   2       22.45       22.31      1.95 o
   5  -3   2        0.02        0.18      0.82 o
   6  -3   2      185.47      186.58      8.23 o
   7  -3   2      178.45      175.07      8.27 o
   8  -3   2       66.12       72.34      4.89 o
   9  -3   2       27.79       29.08      3.66 o
  -9  -2   2       65.21       69.93      5.24 o
  -8  -2   2       74.10       57.19      4.33 o
  -7  -2   2       45.14       37.19      3.43 o
  -6  -2   2      207.41      204.61      5.98 o
  -5  -2   2       51.58       52.31      1.78 o
  -4  -2   2      314.46      367.46      7.55 o
  -3  -2   2      308.62      297.66      6.07 o
  -2  -2   2     1865.22     1780.73     33.35 o
  -1  -2   2      105.99      103.04      3.00 o
   0  -2   2      234.42      221.92      5.31 o
   1  -2   2      494.70      491.40     11.40 o
   2  -2   2     1394.92     1365.71     45.01 o
   3  -2   2      351.60      370.18     13.15 o
   4  -2   2      108.23      122.31      5.43 o
   5  -2   2      389.67      407.51     15.15 o
   6  -2   2       79.49       76.48      4.47 o
   7  -2   2      169.97      171.52      8.19 o
   8  -2   2      106.39      111.99      6.52 o
   9  -2   2       87.51       99.27      6.34 o
 -10  -1   2        8.81       13.53      2.98 o
  -9  -1   2       26.54       28.73      3.66 o
  -8  -1   2      273.22      297.64     12.75 o
  -7  -1   2      328.92      341.26     13.75 o
  -6  -1   2       79.46       77.07      4.41 o
  -5  -1   2      353.68      382.22      7.97 o
  -4  -1   2      367.86      369.32      7.54 o
  -3  -1   2      421.00      395.04      7.83 o
  -2  -1   2       23.09       10.51      0.58 o
  -1  -1   2       76.03       75.00      1.62 o
   0  -1   2      172.96      179.26      4.25 o
   1  -1   2      515.86      524.35     17.55 o
   2  -1   2      386.43      352.41     12.32 o
   3  -1   2        1.89        5.67      0.97 o
   4  -1   2      645.12      658.75     23.00 o
   5  -1   2       15.38       24.29      2.43 o
   6  -1   2        0.50        0.57      0.91 o
   7  -1   2       49.16       49.85      3.80 o
   8  -1   2        1.80        1.06      1.28 o
   9  -1   2        0.02        0.00      1.35 o
 -10   0   2       44.09       51.14      4.96 o
  -9   0   2        4.00        3.21      1.65 o
  -8   0   2       36.65       38.04      3.69 o
  -7   0   2      117.85      132.54      6.63 o
  -6   0   2      153.90      143.48      6.66 o
  -5   0   2        2.97        2.20      0.92 o
  -4   0   2      730.18      727.97     17.77 o
  -3   0   2     2893.05     2970.39     55.43 o
  -2   0   2     6536.44     6619.93    123.15 o
  -1   0   2     6740.28     6718.05    125.86 o
   0   0   2      316.58      303.81     10.36 o
   1   0   2     1498.58     1254.51     41.32 o
   2   0   2      793.35      934.45     31.37 o
   3   0   2      703.93      699.19     24.10 o
   4   0   2      731.01      833.09     28.81 o
   5   0   2      125.85      124.90      6.06 o
   6   0   2       18.18       20.88      2.57 o
   7   0   2        8.65        6.59      1.71 o
   8   0   2      181.33      169.48      8.73 o
   9   0   2        1.55        4.44      1.92 o
 -10   1   2       56.41       55.71      5.04 o
  -9   1   2        0.28        2.76      1.69 o
  -8   1   2      639.71      613.08     22.88 o
  -7   1   2        4.45        2.63      1.26 o
  -6   1   2        0.67        0.66      0.78 o
  -5   1   2      532.16      550.88     15.02 o
  -4   1   2      274.81      250.67      8.36 o
  -3   1   2       38.97       33.40      1.43 o
  -2   1   2      920.02      913.52     21.65 o
  -1   1   2      690.26      689.28     16.34 o
   0   1   2       16.61       20.81      1.30 o
   1   1   2        9.74        7.56      0.93 o
   2   1   2        6.57        7.51      1.09 o
   3   1   2       90.62      102.13      4.85 o
   4   1   2      328.21      351.55     13.39 o
   5   1   2      133.51      129.53      6.34 o
   6   1   2        4.23        1.94      1.06 o
   7   1   2       31.16       28.69      3.39 o
   8   1   2        1.19        3.36      1.60 o
 -10   2   2       13.71       18.19      3.17 o
  -9   2   2       63.59       57.28      4.40 o
  -8   2   2       31.59       30.94      3.32 o
  -7   2   2      177.83      156.30      7.36 o
  -6   2   2      102.21      105.85      5.30 o
  -5   2   2      430.72      493.35     12.65 o
  -4   2   2      144.77      149.97      4.45 o
  -3   2   2     1589.75     1632.64     30.72 o
  -2   2   2      428.77      421.71      8.22 o
  -1   2   2      497.55      490.24      9.46 o
   0   2   2     1594.69     1750.12     32.81 o
   1   2   2        0.06        0.21      0.29 o
   2   2   2     4509.09     5212.46    117.65 o
   3   2   2       10.97       11.55      1.71 o
   4   2   2       69.67       76.45      4.37 o
   5   2   2       10.26        5.78      1.49 o
   7   2   2        0.20        1.23      1.31 o
   8   2   2        0.16        0.00      1.46 o
 -10   3   2       32.75       30.61      3.81 o
  -9   3   2       64.07       65.64      4.68 o
  -8   3   2       10.98       13.33      2.33 o
  -7   3   2       12.85       12.10      2.02 o
  -6   3   2       42.49       45.38      3.20 o
  -5   3   2      309.88      306.40      8.13 o
  -4   3   2      195.62      193.11      4.19 o
  -3   3   2      154.84      139.92      3.11 o
  -2   3   2      484.98      495.29      9.66 o
  -1   3   2      700.94      695.27     13.36 o
   0   3   2       29.40       22.24      0.87 o
   1   3   2        3.10        5.06      0.72 o
   2   3   2        0.88        1.03      0.59 o
   3   3   2       17.05       16.30      1.37 o
   4   3   2        6.14        4.53      1.31 o
   5   3   2        0.34        0.00      1.01 o
   6   3   2       46.40       34.97      3.66 o
   7   3   2       98.28      100.96      6.41 o
   8   3   2        9.56       13.98      3.04 o
 -10   4   2        0.89        1.71      1.67 o
  -9   4   2        5.80        4.44      1.71 o
  -8   4   2       26.10       26.37      3.13 o
  -7   4   2       28.44       24.81      2.77 o
  -6   4   2        1.74        3.49      1.24 o
  -5   4   2        5.10        4.75      0.87 o
  -4   4   2      298.77      304.42      6.35 o
  -3   4   2        5.10        5.90      0.53 o
  -2   4   2      173.42      172.25      4.59 o
  -1   4   2      255.00      255.64      5.33 o
   0   4   2       60.19       68.18      1.80 o
   1   4   2      542.83      588.59     14.36 o
   2   4   2      128.31      139.31      4.40 o
   3   4   2        0.81        2.31      1.17 o
   4   4   2       65.23       64.09      4.29 o
   5   4   2        6.07       12.34      2.28 o
   6   4   2       39.82       23.13      3.28 o
   7   4   2        0.59        2.10      1.54 o
 -10   5   2       19.03       22.13      3.26 o
  -9   5   2       17.78       21.27      3.00 o
  -8   5   2        0.01        0.60      1.04 o
  -7   5   2       24.24       24.35      2.80 o
  -6   5   2       38.87       39.64      3.09 o
  -5   5   2        4.02        4.22      1.19 o
  -4   5   2        0.05        0.34      0.45 o
  -3   5   2     1266.65     1346.31     31.08 o
  -2   5   2     1055.99     1095.22     25.50 o
  -1   5   2        1.16        0.53      0.70 o
   0   5   2       46.62       40.66      1.85 o
   1   5   2      227.64      223.54     27.58 o
   2   5   2        1.05        0.06      1.15 o
   3   5   2        2.34        1.76      1.22 o
   4   5   2      200.01      186.90      6.12 o
   5   5   2       15.82        5.79      1.77 o
   6   5   2      126.68      108.83      6.74 o
 -10   6   2       14.99       24.25      3.43 o
  -9   6   2        9.33        7.07      2.02 o
  -8   6   2        0.45        0.19      1.09 o
  -7   6   2        1.37        1.60      1.15 o
  -6   6   2       84.56       74.25      4.55 o
  -5   6   2       11.62       17.07      2.23 o
  -4   6   2       19.21       22.43      2.36 o
  -3   6   2      225.02      231.80     11.95 o
  -2   6   2      398.02      362.54     25.00 o
  -1   6   2        8.98       12.21      2.02 o
   0   6   2        9.93        9.73      1.10 o
   1   6   2        1.68        2.76      0.89 o
   2   6   2       43.47       43.21      4.27 o
   3   6   2      469.12      410.94     15.47 o
   4   6   2       67.93       56.80      3.04 o
   5   6   2        6.34        4.51      1.80 o
   6   6   2       22.25       23.72      3.55 o
  -9   7   2       38.77       33.13      3.71 o
  -8   7   2       17.56       20.15      2.95 o
  -7   7   2        1.43        4.23      1.47 o
  -6   7   2       95.00       96.58      5.52 o
  -5   7   2        0.00        0.00      0.79 o
  -4   7   2       11.55       14.08      2.16 o
  -3   7   2        2.00        2.66      1.11 o
  -2   7   2        2.41        2.76      0.74 o
  -1   7   2       70.61       62.87      2.59 o
   0   7   2      128.49      132.61      4.40 o
   1   7   2     1029.34      994.61     24.00 o
   2   7   2      822.44      830.49     20.65 o
   3   7   2       51.47       54.12      4.00 o
   4   7   2       18.84       16.64      1.96 o
   5   7   2        6.52        6.27      2.01 o
  -9   8   2        0.20        0.00      1.23 o
  -8   8   2        1.62        2.92      1.53 o
  -7   8   2        2.10        3.74      1.60 o
  -6   8   2       68.78       73.55      4.84 o
  -5   8   2        2.54        0.64      1.12 o
  -4   8   2       19.05       16.94      2.48 o
  -3   8   2       28.77       32.17      3.15 o
  -2   8   2        0.81        1.06      0.70 o
  -1   8   2       63.53       57.04      2.56 o
   0   8   2        5.04        5.03      1.07 o
   1   8   2        1.82        2.28      0.90 o
   2   8   2       34.38       33.95      2.41 o
   3   8   2        0.23        0.83      1.38 o
   4   8   2        0.27        0.09      0.98 o
  -8   9   2        0.19        0.00      1.17 o
  -7   9   2        9.23       12.00      2.51 o
  -6   9   2        3.28        4.64      1.58 o
  -5   9   2       26.40       27.19      3.22 o
  -4   9   2        0.01        1.76      1.30 o
  -3   9   2       25.05       28.58      3.26 o
  -2   9   2        3.15        6.35      1.73 o
  -1   9   2       15.92       14.86      3.90 o
   0   9   2       39.52       38.47      2.35 o
   1   9   2        0.96        0.25      0.82 o
   2   9   2        0.95        0.89      0.98 o
   3   9   2        0.37        1.87      1.60 o
  -7  10   2       19.07       19.39      3.04 o
  -6  10   2       18.00       22.01      3.13 o
  -5  10   2       16.18       13.58      2.55 o
  -4  10   2        4.39        9.09      2.02 o
  -3  10   2       29.08       20.30      2.88 o
  -2  10   2        3.76        5.65      1.61 o
  -1  10   2        1.43        1.37      1.19 o
   0  10   2        4.51        4.00      1.12 o
   1  10   2       13.09       16.25      1.90 o
  -6  11   2        3.27        9.50      2.24 o
  -5  11   2       14.02       19.20      3.00 o
  -4  11   2      102.35       97.16      6.15 o
  -3  11   2       37.83       36.24      3.88 o
  -2  11   2       18.51       19.26      3.02 o
  -1  11   2        2.20        3.82      1.68 o
   0 -13   3        8.12       12.22      2.57 o
   1 -13   3        0.56        0.00      1.60 o
   2 -13   3        6.32        5.47      2.06 o
   3 -13   3        3.59        5.37      1.94 o
  -2 -12   3        0.34        0.74      1.37 o
  -1 -12   3       32.40       30.31      3.55 o
   0 -12   3       26.45       26.11      3.24 o
   1 -12   3        1.58        0.44      1.43 o
   2 -12   3        0.10        0.00      1.15 o
   3 -12   3       13.13       14.12      2.51 o
   4 -12   3       14.59       18.99      2.44 o
   5 -12   3        1.74        2.28      1.37 o
   6 -12   3        0.22        2.27      1.37 o
   7 -12   3        0.01        1.56      1.38 o
  -4 -11   3        4.71        5.68      1.99 o
  -3 -11   3        0.70        2.47      1.57 o
  -2 -11   3      120.70      127.67      6.82 o
  -1 -11   3       62.47       65.35      3.00 o
   0 -11   3       41.20       40.95      2.34 o
   1 -11   3        9.56        8.40      1.21 o
   2 -11   3       31.61       30.29      1.94 o
   3 -11   3       59.40       57.92      2.75 o
   4 -11   3       74.80       75.77      5.78 o
   5 -11   3        1.19        2.28      1.14 o
   6 -11   3       23.22       28.18      3.07 o
   7 -11   3       10.20       10.62      2.16 o
   8 -11   3        4.08        5.42      1.76 o
  -5 -10   3        5.87        8.33      2.21 o
  -4 -10   3       85.23       90.94      5.77 o
  -3 -10   3       13.78       13.77      1.68 o
  -2 -10   3       18.25       20.55      1.77 o
  -1 -10   3        9.81       10.35      1.30 o
   0 -10   3        1.04        0.00      0.78 o
   1 -10   3       45.09       39.30      2.60 o
   2 -10   3        8.37        6.84      1.14 o
   3 -10   3      427.99      425.84     11.13 o
   4 -10   3      245.69      246.34      7.10 o
   5 -10   3      101.58      106.09      4.24 o
   6 -10   3       20.83       22.97      2.64 o
   7 -10   3        1.51        1.88      1.28 o
   8 -10   3        7.38        7.33      1.84 o
  -6  -9   3        4.50        3.88      2.23 o
  -5  -9   3       12.30       16.04      1.82 o
  -4  -9   3       82.91       87.36      3.81 o
  -3  -9   3      185.61      183.87      5.85 o
  -2  -9   3       23.54       26.49      2.24 o
  -1  -9   3        9.49       10.21      1.22 o
   0  -9   3       13.16       15.13      1.37 o
   1  -9   3       77.72       74.84      2.86 o
   2  -9   3      199.10      195.80      5.70 o
   3  -9   3        3.12        2.15      0.75 o
   4  -9   3      128.89      113.97      3.89 o
   5  -9   3       44.63       39.23      2.53 o
   6  -9   3        0.02        1.29      0.96 o
   7  -9   3        3.30        1.35      0.83 o
   8  -9   3       12.19       10.06      2.02 o
   9  -9   3        0.00        1.01      1.32 o
  -7  -8   3       17.08       20.87      2.26 o
  -6  -8   3       27.78       31.84      2.46 o
  -5  -8   3      426.48      436.22     13.52 o
  -4  -8   3      255.86      251.70      7.49 o
  -3  -8   3      142.80      142.62      5.97 o
  -2  -8   3      208.52      197.95      7.10 o
  -1  -8   3       52.97       53.58      2.62 o
   0  -8   3      109.43       92.85      5.11 o
   1  -8   3        0.48        0.62      0.53 o
   2  -8   3       17.99       15.72      1.25 o
   3  -8   3        5.46        6.40      1.04 o
   4  -8   3      204.75      197.03      7.78 o
   5  -8   3      304.84      297.92      8.08 o
   6  -8   3       38.28       34.79      3.77 o
   7  -8   3       35.92       32.11      2.15 o
   8  -8   3       50.15       46.01      3.76 o
   9  -8   3       14.83       19.40      3.02 o
  -7  -7   3        9.49       11.33      1.65 o
  -6  -7   3        4.01        6.52      1.34 o
  -5  -7   3      138.60      142.30     16.18 o
  -4  -7   3      441.41      422.86     11.64 o
  -3  -7   3        1.37        1.37      0.70 o
  -2  -7   3       33.08       31.57      1.66 o
  -1  -7   3      118.26      117.60      3.66 o
   0  -7   3        0.45        0.00      0.39 o
   1  -7   3       56.55       69.31      2.42 o
   2  -7   3       40.11       41.85      1.78 o
   3  -7   3       10.46       10.69      1.01 o
   4  -7   3       27.03       27.54      1.61 o
   5  -7   3       96.80       92.71      3.30 o
   6  -7   3       37.05       35.07      1.96 o
   7  -7   3        0.30        0.34      0.75 o
   8  -7   3       32.72       33.46      2.30 o
   9  -7   3        0.16        2.88      1.53 o
  -8  -6   3       27.89       30.19      2.52 o
  -7  -6   3        0.93        2.03      1.00 o
  -6  -6   3        0.84        1.91      0.89 o
  -5  -6   3      912.05      924.66     24.68 o
  -4  -6   3      955.28      960.04     23.04 o
  -3  -6   3       88.78      105.93      5.35 o
  -2  -6   3      426.61      448.24     11.00 o
  -1  -6   3      708.12      755.95     17.85 o
   0  -6   3     2693.67     2809.29     63.72 o
   1  -6   3      108.27      140.66      3.94 o
   2  -6   3      119.82      105.64      4.42 o
   3  -6   3     1502.00     1602.47     36.87 o
   4  -6   3      796.13      771.85     18.43 o
   5  -6   3      145.38      146.34      4.49 o
   6  -6   3        0.18        1.61      2.16 o
   7  -6   3        1.72        0.86      0.71 o
   8  -6   3       20.67       19.89      4.87 o
   9  -6   3       15.32       18.21      1.96 o
  -8  -5   3       16.45       20.20      4.19 o
  -7  -5   3       88.67       89.82      3.79 o
  -6  -5   3      275.78      274.78      7.90 o
  -5  -5   3      223.53      220.68      6.45 o
  -4  -5   3        6.34        9.19      0.81 o
  -3  -5   3      124.60      119.79      2.95 o
  -2  -5   3       20.86       16.88      0.80 o
  -1  -5   3        0.24        0.49      0.52 o
   0  -5   3      685.14      702.55     16.41 o
   1  -5   3        1.65        4.49      1.88 o
   2  -5   3       74.95       69.48      2.28 o
   3  -5   3      462.13      468.12     11.41 o
   4  -5   3       33.62       29.53      1.51 o
   5  -5   3       57.69       62.13      2.50 o
   6  -5   3      139.50      122.25      5.21 o
   7  -5   3        7.56        6.77      1.72 o
   8  -5   3       25.45       27.21      3.26 o
   9  -5   3        3.76        8.66      2.21 o
  -9  -4   3        0.04        0.78      1.69 o
  -8  -4   3       61.82       58.11      4.44 o
  -7  -4   3       49.67       49.33      2.57 o
  -6  -4   3     1103.85     1133.17     27.69 o
  -5  -4   3      461.16      450.69     16.58 o
  -4  -4   3        0.01        0.98      0.39 o
  -3  -4   3      200.07      219.47      4.75 o
  -2  -4   3     1375.11     1415.37     26.73 o
  -1  -4   3      917.29      943.92     30.37 o
   0  -4   3      319.99      328.97      7.86 o
   1  -4   3     3522.80     3732.68     84.15 o
   2  -4   3       11.77       10.74      1.32 o
   3  -4   3     2360.25     2350.45     53.50 o
   4  -4   3       49.80       42.87      3.20 o
   5  -4   3      118.89      118.17      5.58 o
   6  -4   3       21.33       24.25      2.58 o
   7  -4   3       88.63       78.58      4.84 o
   8  -4   3        0.43        0.00      1.19 o
   9  -4   3        0.43        0.00      1.32 o
  -9  -3   3       31.77       30.23      3.84 o
  -8  -3   3      101.85      114.43      6.59 o
  -7  -3   3      359.77      376.49     10.30 o
  -6  -3   3        0.57        0.27      0.87 o
  -5  -3   3      541.42      586.11     11.83 o
  -4  -3   3      286.34      297.59      6.29 o
  -3  -3   3       88.07       79.67      2.81 o
  -2  -3   3      866.14      839.79     16.02 o
  -1  -3   3      522.04      528.32     13.50 o
   0  -3   3     1095.32     1041.01     23.94 o
   1  -3   3     1161.83     1180.28     26.94 o
   2  -3   3      236.81      224.96      5.71 o
   3  -3   3       23.33       23.79      1.71 o
   4  -3   3      586.25      616.10     21.54 o
   5  -3   3       53.33       56.60      3.51 o
   6  -3   3       20.68       23.73      2.65 o
   7  -3   3       15.19       16.34      2.58 o
   8  -3   3       73.63       79.02      5.25 o
   9  -3   3        0.60        1.46      1.60 o
 -10  -2   3        0.82        1.49      1.65 o
  -9  -2   3       19.28       25.95      3.54 o
  -8  -2   3       38.56       43.52      4.07 o
  -7  -2   3      350.04      347.86     13.95 o
  -6  -2   3      837.71      842.71     16.73 o
  -5  -2   3       88.16       74.05      3.24 o
  -4  -2   3      227.12      237.86      5.11 o
  -3  -2   3     1481.35     1550.16     29.21 o
  -2  -2   3     2909.96     2990.79     55.70 o
  -1  -2   3     1443.79     1318.23     29.94 o
   0  -2   3      608.31      637.92     14.67 o
   1  -2   3      251.12      254.45      6.19 o
   2  -2   3      742.87      699.81     23.59 o
   3  -2   3      117.09      113.62      4.87 o
   4  -2   3        3.42        4.27      1.05 o
   5  -2   3       48.22       48.76      3.21 o
   6  -2   3      941.58      861.67     30.49 o
   7  -2   3      205.48      190.63      8.96 o
   8  -2   3       28.84       32.73      3.67 o
   9  -2   3       22.92       24.32      3.55 o
 -10  -1   3        0.16        0.48      1.34 o
  -9  -1   3      107.28      102.81      6.26 o
  -8  -1   3       85.19       84.68      5.34 o
  -7  -1   3       32.79       27.94      2.95 o
  -6  -1   3       41.33       52.99      2.46 o
  -5  -1   3       28.12       30.04      1.24 o
  -4  -1   3      986.16     1048.68     20.08 o
  -3  -1   3     1775.23     1732.44     32.54 o
  -2  -1   3    14368.18    14357.92    267.01 o
  -1  -1   3    19606.64    18641.06    562.32 o
   0  -1   3     1514.40     1447.11     47.38 o
   1  -1   3      880.26      869.42     28.92 o
   2  -1   3      441.18      461.43     16.06 o
   3  -1   3     1051.38     1203.14     40.44 o
   4  -1   3      186.21      188.98      7.88 o
   5  -1   3       14.75        9.50      1.61 o
   6  -1   3       11.80       12.01      2.01 o
   7  -1   3      342.51      310.89     13.07 o
   8  -1   3        3.98        5.69      1.90 o
   9  -1   3       21.94       27.91      3.75 o
 -10   0   3        7.47       10.42      2.44 o
  -9   0   3      222.47      212.89     10.05 o
  -8   0   3      130.73      115.75      6.34 o
  -7   0   3       10.73        9.23      1.88 o
  -6   0   3        2.77        1.57      0.73 o
  -5   0   3      172.20      181.07      9.19 o
  -4   0   3        0.19        0.00      0.26 o
  -3   0   3     1192.02     1239.95     23.41 o
  -2   0   3     3075.98     3189.21     59.46 o
  -1   0   3     2296.82     2407.04     55.96 o
   0   0   3        3.21        2.17      0.59 o
   1   0   3       88.85       80.61      3.54 o
   2   0   3      203.71      224.31      8.55 o
   3   0   3       20.13       18.46      1.93 o
   4   0   3       16.03       13.11      1.83 o
   5   0   3       58.05       42.30      3.13 o
   6   0   3        6.52        9.97      1.91 o
   7   0   3        0.71        0.83      1.16 o
   8   0   3       23.59       28.09      3.58 o
 -10   1   3        8.93       11.58      2.57 o
  -9   1   3       28.79       31.04      3.60 o
  -8   1   3       31.65       30.19      3.26 o
  -7   1   3      157.47      166.99      7.70 o
  -6   1   3      104.20      101.49      3.71 o
  -5   1   3      274.10      280.39      7.69 o
  -4   1   3       19.92       16.84      1.98 o
  -3   1   3        0.56        0.14      0.36 o
  -2   1   3     1527.36     1520.09     35.72 o
  -1   1   3      363.29      346.38      8.60 o
   0   1   3      284.03      271.12      9.79 o
   1   1   3       72.75       88.98      3.99 o
   3   1   3     2560.41     2772.09     91.71 o
   4   1   3      316.33      324.27     12.72 o
   5   1   3        2.69        2.01      0.98 o
   6   1   3      159.21      142.49      7.37 o
   7   1   3        3.81        8.79      2.12 o
   8   1   3        0.11        0.00      1.12 o
 -10   2   3       17.66       18.02      3.06 o
  -9   2   3       76.64       68.75      4.82 o
  -8   2   3        8.59        6.43      1.77 o
  -7   2   3      192.48      189.52      8.47 o
  -6   2   3        4.08        3.91      0.92 o
  -5   2   3      146.85      151.44      7.62 o
  -4   2   3      134.87      143.18      4.36 o
  -3   2   3      860.33      875.86     21.11 o
  -2   2   3      451.38      466.21     11.53 o
  -1   2   3       34.26       35.97      1.42 o
   0   2   3      452.58      477.17     11.68 o
   1   2   3       95.41       91.58      4.31 o
   2   2   3       66.33       65.35      3.58 o
   3   2   3       17.10       18.23      2.13 o
   4   2   3       26.59       26.85      2.77 o
   5   2   3       41.54       33.02      3.25 o
   6   2   3       46.30       45.41      3.82 o
   7   2   3       45.17       36.73      4.07 o
   8   2   3       31.26       32.35      4.12 o
 -10   3   3       96.31       95.53      6.26 o
  -9   3   3       10.21       14.88      2.59 o
  -8   3   3       81.14       73.00      4.74 o
  -7   3   3        5.42        3.67      1.37 o
  -6   3   3        0.78        2.40      0.85 o
  -5   3   3        2.05        4.14      0.86 o
  -4   3   3      285.92      275.03      8.38 o
  -3   3   3        3.48        3.54      0.36 o
  -2   3   3      202.26      205.47      4.36 o
  -1   3   3        5.80        6.33      0.66 o
   0   3   3      191.95      205.53      5.44 o
   1   3   3       26.62       28.32      1.15 o
   2   3   3        0.21        1.91      0.93 o
   3   3   3      403.38      416.69     15.87 o
   4   3   3        1.22        1.27      1.00 o
   5   3   3     1038.22      875.12     31.71 o
   6   3   3       38.31       28.50      3.56 o
   7   3   3       22.32       23.68      3.48 o
 -10   4   3        1.53        4.70      1.90 o
  -9   4   3        0.03        0.71      1.43 o
  -8   4   3        1.02        1.53      1.32 o
  -7   4   3       15.44       14.96      2.33 o
  -6   4   3        9.37       17.67      2.25 o
  -5   4   3      376.20      360.17      9.77 o
  -4   4   3      111.59      109.05      3.70 o
  -3   4   3      201.48      228.72      4.90 o
  -2   4   3      161.65      185.53      4.09 o
  -1   4   3      252.98      262.77      5.53 o
   0   4   3       24.12       19.70      0.90 o
   1   4   3       37.56       43.33      2.02 o
   2   4   3       88.81       92.59      3.41 o
   3   4   3        2.31        2.98      1.23 o
   4   4   3      171.16      173.03      8.49 o
   5   4   3       46.03       43.07      4.22 o
   6   4   3        0.09        0.00      1.39 o
 -10   5   3        0.07        0.68      1.34 o
  -9   5   3        9.38        9.24      2.28 o
  -8   5   3       23.68       21.31      2.85 o
  -7   5   3        1.84        3.44      1.37 o
  -6   5   3       21.68       26.41      2.84 o
  -5   5   3      399.50      405.82     15.49 o
  -4   5   3        0.00        0.00      0.51 o
  -3   5   3       12.22       17.04      0.93 o
  -2   5   3        8.38        9.98      0.75 o
  -1   5   3       95.89       94.99      3.72 o
   0   5   3      106.39      122.18      7.38 o
   1   5   3       29.87       26.36      2.92 o
   2   5   3        2.34        1.93      0.82 o
   4   5   3      113.41      102.08      6.16 o
   5   5   3        9.26       14.95      2.79 o
   6   5   3        1.65        2.50      1.53 o
 -10   6   3        1.55        4.60      2.05 o
  -9   6   3       78.72       79.67      5.35 o
  -8   6   3       31.06       28.54      3.36 o
  -7   6   3      122.76      130.23      6.85 o
  -6   6   3       58.43       54.58      3.89 o
  -5   6   3        4.96        8.12      1.79 o
  -4   6   3       54.51       48.50      3.44 o
  -3   6   3       33.90       36.90      2.92 o
  -2   6   3       67.88       71.41      2.73 o
  -1   6   3      161.45      150.52      6.79 o
   0   6   3      175.81      173.21      5.32 o
   1   6   3      194.00      172.34      5.47 o
   2   6   3      582.27      568.45     14.71 o
   4   6   3        0.13        0.00      1.20 o
   5   6   3       33.50       28.50      3.86 o
  -9   7   3        5.22        6.73      1.95 o
  -8   7   3        9.67       12.07      2.38 o
  -7   7   3       17.52       17.45      2.76 o
  -6   7   3       64.32       56.57      4.15 o
  -5   7   3        0.96        0.89      1.12 o
  -4   7   3       30.20       33.84      3.22 o
  -3   7   3       96.58       89.49      5.10 o
  -2   7   3       46.34       44.34      3.39 o
  -1   7   3        6.27        6.73      1.06 o
   0   7   3       21.22       21.12      3.05 o
   1   7   3       17.73       15.72      1.67 o
   2   7   3        2.88        2.72      1.02 o
   4   7   3       13.61       10.29      2.44 o
  -9   8   3        9.24       12.74      2.61 o
  -8   8   3       74.50       82.78      5.59 o
  -7   8   3       34.56       36.79      3.91 o
  -6   8   3       10.51        9.13      1.95 o
  -5   8   3       15.29       16.52      2.70 o
  -4   8   3      192.18      199.31      9.28 o
  -3   8   3       47.24       54.48      4.03 o
  -2   8   3       70.58       72.24      4.69 o
  -1   8   3      257.50      244.53     10.77 o
   0   8   3       19.86       18.32      2.32 o
   1   8   3        2.22        4.17      1.03 o
   2   8   3      171.72      171.32      5.99 o
  -8   9   3        6.35        5.97      1.95 o
  -7   9   3       38.65       45.36      4.34 o
  -6   9   3       46.56       47.99      4.08 o
  -5   9   3        5.95        7.41      1.92 o
  -4   9   3        3.10        5.52      1.72 o
  -3   9   3      110.70       96.06      5.78 o
  -2   9   3        0.14        0.00      1.09 o
  -1   9   3        4.54        5.39      1.71 o
   0   9   3       31.66       34.33      3.69 o
   1   9   3        4.91        7.82      1.40 o
   2   9   3        1.16        1.34      2.46 o
  -7  10   3        1.97        0.86      1.41 o
  -6  10   3        0.13        0.00      1.23 o
  -5  10   3        7.00        6.08      1.90 o
  -4  10   3        0.59        2.27      1.69 o
  -3  10   3       66.63       57.91      4.52 o
  -2  10   3       19.06       20.22      3.11 o
  -1  10   3        0.00        0.27      1.20 o
   0  10   3        0.77        0.00      1.23 o
  -1 -13   4        9.05        8.00      2.38 o
   0 -13   4        5.91        7.55      2.33 o
   1 -13   4        0.55        0.66      1.58 o
   2 -13   4        1.88        4.14      1.86 o
   3 -13   4        0.83        0.94      1.58 o
   4 -13   4       11.23        9.71      2.24 o
  -3 -12   4       19.80       20.82      3.24 o
  -2 -12   4       25.58       29.38      3.60 o
  -1 -12   4      171.05      181.46      8.77 o
   0 -12   4        5.08        5.95      2.06 o
   1 -12   4        0.08        0.00      1.42 o
   2 -12   4       28.24       22.24      2.87 o
   3 -12   4      107.86      120.72      6.48 o
   4 -12   4       41.20       42.95      3.80 o
   5 -12   4        2.48        3.77      1.61 o
  -4 -11   4       34.44       31.39      3.69 o
  -3 -11   4        0.10        0.26      1.39 o
  -2 -11   4        2.65        2.98      1.58 o
  -1 -11   4       30.82       30.26      3.35 o
   0 -11   4       13.42       14.46      2.48 o
   1 -11   4       80.85       90.12      5.29 o
   2 -11   4        5.93        4.48      1.62 o
   3 -11   4       45.13       49.82      3.65 o
   4 -11   4       15.05       13.93      2.25 o
   5 -11   4        2.51        3.41      1.11 o
   6 -11   4        0.02        0.22      0.79 o
   7 -11   4        0.30        0.60      1.20 o
   8 -11   4        0.43        2.87      1.68 o
  -5 -10   4       91.90      104.92      6.16 o
  -4 -10   4       51.32       50.28      4.04 o
  -3 -10   4        3.71        3.15      1.68 o
  -2 -10   4      180.74      170.95      7.98 o
  -1 -10   4        3.27        3.65      1.56 o
   0 -10   4       16.72       16.62      2.42 o
   1 -10   4       80.53       79.49      3.04 o
   2 -10   4        7.38        8.68      1.20 o
   3 -10   4      583.25      591.10     19.72 o
   4 -10   4      171.49      161.85      8.44 o
   5 -10   4       29.67       30.53      2.78 o
   6 -10   4        0.70        3.48      0.93 o
   7 -10   4        0.52        0.50      0.80 o
   8 -10   4       22.56       31.13      3.43 o
  -6  -9   4       44.00       51.55      4.42 o
  -5  -9   4      118.50      122.68      6.60 o
  -4  -9   4        0.41        0.98      1.71 o
  -3  -9   4      434.51      438.02     11.62 o
  -2  -9   4      216.31      215.90      9.19 o
  -1  -9   4       14.59       19.95      1.50 o
   0  -9   4      135.59      137.13      4.28 o
   1  -9   4        7.71        6.01      0.90 o
   2  -9   4      217.07      194.60      5.60 o
   3  -9   4       78.48       77.03      3.93 o
   4  -9   4      181.68      165.87      9.52 o
   5  -9   4       33.49       29.86      1.87 o
   6  -9   4       92.86       89.51      3.53 o
   7  -9   4        9.03        9.40      1.72 o
   8  -9   4        0.32        0.00      0.75 o
  -7  -8   4        0.14        1.74      1.05 o
  -6  -8   4        0.06        1.14      1.66 o
  -5  -8   4      295.13      301.63      8.71 o
  -4  -8   4        0.75        2.45      2.08 o
  -3  -8   4       88.53       89.19      5.98 o
  -2  -8   4        2.71        3.02      1.31 o
  -1  -8   4      412.85      429.90     10.84 o
   0  -8   4       43.56       42.95      1.87 o
   1  -8   4      201.41      196.28      5.45 o
   2  -8   4      178.26      176.92     10.01 o
   3  -8   4      111.90      113.54      8.31 o
   4  -8   4        3.09        2.72      0.75 o
   5  -8   4        4.25        5.89      0.99 o
   6  -8   4       27.28       26.11      1.88 o
   7  -8   4      127.73      111.22      6.09 o
   8  -8   4        5.40        6.56      1.29 o
   9  -8   4        0.66        0.00      1.17 o
  -7  -7   4       21.08       26.54      2.29 o
  -6  -7   4      209.24      212.72      6.71 o
  -5  -7   4      132.38      134.31      8.57 o
  -4  -7   4      979.36     1019.96     24.43 o
  -3  -7   4      101.27       97.37      4.15 o
  -2  -7   4      417.48      418.24     15.94 o
  -1  -7   4      227.75      251.73      6.64 o
   0  -7   4      236.82      241.09      6.33 o
   1  -7   4      600.40      586.13     14.07 o
   2  -7   4       13.05       14.29      2.51 o
   3  -7   4      805.69      852.12     20.21 o
   4  -7   4       74.70       79.37      2.89 o
   5  -7   4      373.02      347.09      9.22 o
   6  -7   4      102.37       89.27      3.40 o
   7  -7   4        0.62        0.94      0.82 o
   8  -7   4       14.33       16.62      1.82 o
   9  -7   4        3.46        4.61      1.32 o
  -8  -6   4       11.52       21.03      2.13 o
  -7  -6   4      165.81      175.27      5.89 o
  -6  -6   4      109.34      103.76      3.96 o
  -5  -6   4      260.07      259.57     11.38 o
  -4  -6   4      392.82      386.96      8.16 o
  -3  -6   4       25.38       20.86      1.14 o
  -2  -6   4       21.77       19.77      0.93 o
  -1  -6   4     1596.33     1797.62     41.10 o
   0  -6   4      293.37      287.74      7.19 o
   1  -6   4       82.57       71.48      2.26 o
   2  -6   4      861.21      879.29     20.58 o
   3  -6   4      193.77      171.96      4.84 o
   4  -6   4       70.25       75.03      2.74 o
   5  -6   4      174.96      171.86      5.19 o
   6  -6   4      115.69      111.75      3.96 o
   7  -6   4        0.13        1.04      0.80 o
   8  -6   4        0.20        1.16      0.85 o
   9  -6   4       20.02       23.13      2.24 o
  -9  -5   4        0.18        1.54      1.75 o
  -8  -5   4        0.61        1.73      0.98 o
  -7  -5   4       11.43       12.14      1.54 o
  -6  -5   4      192.17      182.15      5.67 o
  -5  -5   4      259.87      265.87      8.76 o
  -4  -5   4      200.08      212.50      6.15 o
  -3  -5   4       21.50       17.34      0.91 o
  -2  -5   4      158.70      159.20      5.41 o
  -1  -5   4       51.52       49.65      1.80 o
   0  -5   4      901.97      909.14     20.97 o
   1  -5   4        2.70        4.38      0.49 o
   2  -5   4     2076.59     2243.61     51.06 o
   3  -5   4     1009.15     1107.00     25.77 o
   4  -5   4       31.51       24.90      1.50 o
   5  -5   4       16.35       14.95      1.35 o
   6  -5   4       17.46       10.87      1.90 o
   7  -5   4       25.40       28.33      3.07 o
   8  -5   4       10.69       14.39      2.51 o
   9  -5   4        3.93        4.87      1.91 o
  -9  -4   4        0.30        0.00      1.60 o
  -8  -4   4      133.72      151.38      5.29 o
  -7  -4   4        4.48        5.69      1.23 o
  -6  -4   4        2.66        0.97      0.58 o
  -5  -4   4       28.19       22.62      1.23 o
  -4  -4   4       35.47       32.49      1.27 o
  -3  -4   4       14.18       14.86      0.81 o
  -2  -4   4       16.66       18.23      0.91 o
  -1  -4   4      579.18      554.15     12.96 o
   0  -4   4       53.18       51.72      2.58 o
   1  -4   4      188.83      201.27      5.09 o
   2  -4   4       50.10       45.97      1.70 o
   3  -4   4        9.59       11.93      1.16 o
   4  -4   4      162.02      147.81      6.35 o
   5  -4   4       79.13       74.86      4.18 o
   6  -4   4        5.75        3.32      1.32 o
   7  -4   4        8.74        9.95      2.08 o
   8  -4   4       28.39       34.37      3.75 o
   9  -4   4       54.46       60.78      4.82 o
  -9  -3   4        0.45        0.29      1.42 o
  -8  -3   4      165.50      180.50      8.83 o
  -7  -3   4      129.35      127.29      3.62 o
  -6  -3   4       10.27       12.00      1.10 o
  -5  -3   4       12.83       11.03      0.88 o
  -4  -3   4      128.45      123.40      3.02 o
  -3  -3   4     1138.60     1142.78     21.76 o
  -2  -3   4      274.57      284.22      5.75 o
  -1  -3   4     4629.79     4557.08    103.07 o
   0  -3   4       98.70       82.41      2.20 o
   1  -3   4     1107.25     1138.86     26.09 o
   2  -3   4     2071.17     2089.99     47.56 o
   3  -3   4      165.36      153.08      6.21 o
   4  -3   4        0.37        0.00      0.66 o
   5  -3   4      294.61      244.85      9.97 o
   6  -3   4     1128.21     1124.60     39.05 o
   7  -3   4      398.55      359.81     14.63 o
   8  -3   4       18.87       24.22      3.39 o
   9  -3   4        1.66        1.28      1.54 o
 -10  -2   4        3.70        5.00      2.06 o
  -9  -2   4        2.63        3.29      1.82 o
  -8  -2   4        6.09       12.33      2.32 o
  -7  -2   4        1.32        1.30      0.63 o
  -6  -2   4        2.21        4.07      0.70 o
  -5  -2   4        7.25        9.24      0.79 o
  -4  -2   4      321.86      311.69      6.48 o
  -3  -2   4      543.36      558.34     10.89 o
  -2  -2   4      621.94      647.13     12.41 o
  -1  -2   4     1473.33     1558.18     35.30 o
   0  -2   4       91.62       83.52      2.30 o
   1  -2   4     1151.38     1232.73     40.68 o
   2  -2   4      248.55      256.27      9.39 o
   3  -2   4      228.24      223.32      8.64 o
   4  -2   4        9.11       12.33      1.68 o
   5  -2   4      461.40      440.77     16.50 o
   6  -2   4       45.81       44.10      3.39 o
   7  -2   4       69.09       59.99      4.33 o
   8  -2   4        4.67        1.68      1.46 o
   9  -2   4       12.28       16.92      3.14 o
 -10  -1   4       51.05       45.94      4.59 o
  -9  -1   4       75.18       86.99      5.63 o
  -8  -1   4       42.94       38.73      3.63 o
  -7  -1   4       14.72       13.38      1.55 o
  -6  -1   4       64.18       75.63      6.18 o
  -5  -1   4      130.99      129.43      3.37 o
  -4  -1   4     2067.58     2299.93     43.16 o
  -3  -1   4     1127.28     1182.25     22.41 o
  -1  -1   4     1752.31     1659.05     37.58 o
   0  -1   4      285.06      262.37      9.23 o
   1  -1   4        0.71        2.09      0.55 o
   2  -1   4       63.60       68.06      3.40 o
   3  -1   4      199.69      180.11      7.42 o
   4  -1   4      154.93      151.41      6.81 o
   5  -1   4       39.36       46.20      3.36 o
   6  -1   4       88.26       79.36      4.88 o
   7  -1   4       25.61       30.15      3.47 o
   8  -1   4       27.97       22.78      3.30 o
 -10   0   4        0.50        0.93      1.72 o
  -9   0   4        3.59        0.72      1.61 o
  -8   0   4      136.39      134.39      4.98 o
  -7   0   4       35.62       31.74      3.41 o
  -6   0   4      208.73      217.72     10.34 o
  -5   0   4        1.33        1.42      0.62 o
  -4   0   4        9.60        9.61      0.66 o
  -3   0   4        5.56        7.47      0.57 o
  -2   0   4       35.44       34.05      1.00 o
  -1   0   4       88.16       93.27      5.51 o
   0   0   4      207.09      184.34      6.96 o
   1   0   4       35.86       33.86      2.08 o
   2   0   4      456.74      455.35     16.27 o
   3   0   4      360.70      351.61     13.30 o
   4   0   4       48.88       54.96      3.51 o
   5   0   4       23.64       30.86      3.04 o
   6   0   4        0.00        0.00      0.79 o
   7   0   4       61.19       66.66      4.77 o
   8   0   4        4.04        2.84      1.64 o
 -10   1   4      134.97      118.17      7.01 o
  -9   1   4       44.68       47.59      3.96 o
  -8   1   4        1.03        1.86      1.30 o
  -7   1   4       12.73        9.71      1.36 o
  -6   1   4      341.51      347.63     15.26 o
  -5   1   4      119.90      123.14      4.06 o
  -4   1   4        4.75        4.35      0.75 o
  -3   1   4      144.18      148.68      4.32 o
  -2   1   4      131.56      123.36      3.62 o
  -1   1   4       21.19       19.25      1.32 o
   0   1   4       36.87       35.13      2.17 o
   1   1   4       12.72       14.36      1.56 o
   2   1   4       21.47       18.80      1.88 o
   3   1   4       50.68       53.22      3.44 o
   4   1   4       36.69       36.78      2.96 o
   5   1   4       59.01       58.99      4.10 o
   6   1   4       28.19       19.72      2.87 o
   7   1   4       21.23       28.22      3.67 o
   8   1   4        0.04        0.15      1.43 o
 -10   2   4       15.11       10.80      2.65 o
  -9   2   4       11.06       13.52      2.57 o
  -8   2   4        7.42        7.22      1.91 o
  -7   2   4       90.12       82.29      3.47 o
  -6   2   4        7.30       14.10      1.46 o
  -5   2   4      119.86      105.52      3.69 o
  -4   2   4      276.75      293.20      7.94 o
  -3   2   4      524.13      642.97     15.86 o
  -2   2   4       28.61       31.61      1.48 o
  -1   2   4        9.23       13.61      0.98 o
   0   2   4       67.00       69.80      2.37 o
   1   2   4      342.40      363.06     13.48 o
   2   2   4      102.81      109.93      5.38 o
   3   2   4        2.80        3.32      1.17 o
   4   2   4       31.68       34.59      3.35 o
   5   2   4       27.48       22.12      2.91 o
   6   2   4      158.10      133.15      7.45 o
   7   2   4       16.67       15.50      2.88 o
 -10   3   4        1.17        1.79      1.67 o
  -9   3   4        4.10        3.80      1.64 o
  -8   3   4       20.55       18.31      2.59 o
  -7   3   4        6.69        8.58      1.58 o
  -6   3   4      278.84      282.20      8.14 o
  -5   3   4        0.20        0.20      0.59 o
  -4   3   4      530.13      547.70     13.94 o
  -3   3   4       88.99       88.21      3.06 o
  -2   3   4      363.75      399.47     10.23 o
  -1   3   4      271.06      281.11      7.41 o
   0   3   4       87.65       88.96      6.46 o
   1   3   4      150.37      140.37      4.11 o
   2   3   4       21.11       21.30      2.44 o
   3   3   4        3.08        1.45      1.02 o
   4   3   4       17.66       19.24      2.70 o
   5   3   4        0.00        0.00      1.01 o
   6   3   4       24.36       21.22      3.24 o
 -10   4   4        3.86        6.39      2.20 o
  -9   4   4        5.46        5.04      1.91 o
  -8   4   4        9.68       11.81      2.27 o
  -7   4   4      104.79       98.21      5.61 o
  -6   4   4        0.26        0.00      0.72 o
  -5   4   4      226.64      202.04      6.32 o
  -4   4   4      122.82      123.33      4.52 o
  -3   4   4       68.42       66.17      3.27 o
  -2   4   4      203.90      217.79      4.78 o
  -1   4   4       14.98       10.96      0.76 o
   0   4   4       25.56       23.21      2.38 o
   1   4   4       52.25       49.57      3.43 o
   2   4   4        0.54        0.00      0.93 o
   3   4   4        0.07        0.66      0.93 o
   4   4   4        8.00       13.41      2.57 o
   5   4   4        2.18        1.80      1.38 o
   6   4   4       41.81       39.08      4.44 o
 -10   5   4       42.60       41.57      4.36 o
  -9   5   4        0.01        1.75      1.53 o
  -8   5   4       30.55       26.22      3.24 o
  -7   5   4       22.47       23.51      2.94 o
  -6   5   4        1.80        3.16      0.98 o
  -5   5   4        7.49        6.96      1.16 o
  -4   5   4       59.55       57.37      3.61 o
  -3   5   4       45.68       45.10      2.15 o
  -2   5   4      303.58      311.78     10.46 o
  -1   5   4        0.04        1.12      0.60 o
   0   5   4       57.80       56.70      2.49 o
   1   5   4      623.05      567.89     21.03 o
   2   5   4       57.54       60.30      4.27 o
   4   5   4        0.00        1.04      1.42 o
   5   5   4       11.08       11.25      2.55 o
  -9   6   4        1.81        3.70      1.71 o
  -8   6   4       38.22       41.91      4.07 o
  -7   6   4       92.20       90.94      5.57 o
  -6   6   4       21.15       22.80      2.96 o
  -5   6   4       10.69        8.63      1.86 o
  -4   6   4      175.37      166.85      5.37 o
  -3   6   4       62.03       64.81      4.15 o
  -2   6   4       37.76       39.73      3.13 o
  -1   6   4       13.20       15.80      2.47 o
   0   6   4      409.56      393.28     10.50 o
   1   6   4       52.68       52.19      2.64 o
   2   6   4      211.81      208.03      9.80 o
   4   6   4        6.59        2.77      1.83 o
  -9   7   4       17.27       24.94      3.55 o
  -8   7   4        1.40        2.17      1.62 o
  -7   7   4        0.87        2.74      1.43 o
  -6   7   4       31.79       31.21      3.36 o
  -5   7   4       11.03       11.45      2.29 o
  -4   7   4       43.97       48.21      3.76 o
  -3   7   4        1.04        1.38      1.15 o
  -2   7   4       49.54       47.88      3.71 o
  -1   7   4      269.05      261.75     11.33 o
   0   7   4        0.11        1.27      1.30 o
   1   7   4       12.27       15.11      1.89 o
   2   7   4       50.73       57.11      4.48 o
  -8   8   4        6.00        8.20      2.13 o
  -7   8   4       20.06       19.59      3.09 o
  -6   8   4       58.48       60.08      4.59 o
  -5   8   4        6.26        7.13      1.98 o
  -4   8   4       28.71       35.42      3.66 o
  -3   8   4        0.94        4.07      1.64 o
  -2   8   4      406.18      418.19     16.72 o
  -1   8   4      142.94      134.86      7.27 o
   0   8   4        7.44        8.60      2.05 o
   1   8   4       27.10       30.07      2.37 o
   2   8   4       10.44       20.06      3.29 o
  -7   9   4        8.08       13.56      2.70 o
  -6   9   4        1.94        2.27      1.60 o
  -5   9   4        6.62        6.92      1.92 o
  -4   9   4        8.21       10.55      2.28 o
  -3   9   4       15.40       19.43      3.06 o
  -2   9   4       10.61       13.58      2.46 o
  -1   9   4        1.48        2.29      1.26 o
   0   9   4       33.93       36.66      4.01 o
  -5  10   4        6.67       12.16      2.61 o
  -4  10   4       11.84       14.05      2.61 o
  -3  10   4        5.05        7.65      2.01 o
  -2  10   4        7.91        9.73      2.32 o
   1 -14   5       18.99       17.27      3.02 o
   2 -14   5       13.26       15.73      2.92 o
   3 -14   5       11.53       10.77      2.51 o
  -2 -13   5        0.16        0.00      1.49 o
  -1 -13   5        1.28        2.94      1.77 o
   0 -13   5       28.86       27.35      3.62 o
   1 -13   5        0.02        0.15      1.56 o
   2 -13   5       35.35       41.06      4.00 o
   3 -13   5       18.17       21.27      3.15 o
   4 -13   5       57.82       54.98      4.32 o
   5 -13   5       24.90       25.35      3.26 o
  -3 -12   5        7.52       10.38      2.53 o
  -2 -12   5        0.07        0.79      1.56 o
  -1 -12   5       22.49       20.08      3.10 o
   0 -12   5        1.62        6.80      2.10 o
   1 -12   5       69.01       64.55      4.51 o
   2 -12   5       12.67       13.50      2.46 o
   3 -12   5       10.16       10.12      2.14 o
   4 -12   5       11.61       11.96      2.28 o
   5 -12   5       23.10       22.72      2.94 o
   6 -12   5        3.99        1.99      1.42 o
  -4 -11   5       51.17       58.23      4.41 o
  -3 -11   5        6.78        6.72      2.24 o
  -2 -11   5       29.04       33.36      3.54 o
  -1 -11   5       66.89       65.04      4.49 o
   0 -11   5       20.82       20.97      2.80 o
   1 -11   5       28.90       33.86      3.36 o
   2 -11   5       50.37       46.90      3.76 o
   3 -11   5       13.53       17.93      2.55 o
   4 -11   5       39.50       35.26      3.29 o
   5 -11   5        7.71        4.96      1.62 o
   6 -11   5        8.02        9.72      2.05 o
   7 -11   5       11.32       14.13      2.36 o
  -5 -10   5       39.49       48.87      4.29 o
  -4 -10   5       68.13       62.45      4.41 o
  -3 -10   5      161.88      168.71      8.01 o
  -2 -10   5       21.61       23.40      2.91 o
  -1 -10   5      204.82      208.88      9.09 o
   0 -10   5       66.29       57.64      3.95 o
   1 -10   5      185.40      184.04      8.12 o
   2 -10   5      180.77      169.86      7.62 o
   3 -10   5      346.90      329.66     12.67 o
   4 -10   5      135.71      118.05      5.88 o
   5 -10   5       13.31       10.84      2.01 o
   6 -10   5       76.47       61.92      4.07 o
   7 -10   5       42.33       46.57      3.66 o
   8 -10   5        6.12        7.75      2.06 o
  -6  -9   5        8.51        9.77      2.21 o
  -5  -9   5       16.57       21.75      2.98 o
  -4  -9   5       74.35       66.51      4.38 o
  -3  -9   5      504.02      476.05     17.51 o
  -2  -9   5       84.02       76.46      4.55 o
  -1  -9   5        4.28        3.81      1.42 o
   0  -9   5      393.25      386.82     14.35 o
   1  -9   5      163.84      169.00      7.38 o
   2  -9   5        2.04        2.08      1.06 o
   3  -9   5       64.22       65.43      2.60 o
   4  -9   5      288.92      275.23     17.52 o
   5  -9   5       18.35       16.66      2.96 o
   6  -9   5      105.26      101.01      9.73 o
   7  -9   5        4.56        7.47      2.86 o
   8  -9   5       14.56       15.22      1.82 o
  -7  -8   5        6.19        7.56      1.90 o
  -6  -8   5       14.70       16.25      2.53 o
  -5  -8   5        0.01        1.86      1.32 o
  -4  -8   5       96.98       90.97      5.10 o
  -3  -8   5        0.11        0.29      0.62 o
  -2  -8   5      129.15      124.71      3.19 o
  -1  -8   5        3.01        2.64      1.05 o
   0  -8   5        0.98        2.87      0.58 o
   1  -8   5       54.55       59.98      4.52 o
   2  -8   5       24.22       18.06      2.03 o
   3  -8   5       61.38       58.22      2.33 o
   4  -8   5        0.51        0.40      0.58 o
   5  -8   5        3.67        2.09      0.82 o
   6  -8   5      121.77      111.08      4.07 o
   7  -8   5       59.10       63.66      3.07 o
   8  -8   5       27.92       27.00      2.28 o
  -8  -7   5        4.56        4.74      1.82 o
  -7  -7   5        5.19        5.45      2.83 o
  -6  -7   5      149.81      157.43     12.14 o
  -5  -7   5       67.25       59.77      2.71 o
  -4  -7   5       23.78       24.76      1.70 o
  -3  -7   5      124.70      123.41      3.65 o
  -2  -7   5       58.40       63.88      1.91 o
  -1  -7   5       14.65       17.87      1.06 o
   0  -7   5       19.29       18.62      1.62 o
   1  -7   5       48.61       54.00      3.26 o
   2  -7   5        0.00        0.28      0.38 o
   3  -7   5      113.81      115.66      3.64 o
   4  -7   5       19.82       17.92      2.14 o
   5  -7   5       50.69       42.69      2.16 o
   6  -7   5       71.07       66.59      2.90 o
   7  -7   5       18.49       19.57      1.87 o
   8  -7   5        0.00        0.51      0.91 o
   9  -7   5        0.14        0.99      1.02 o
  -8  -6   5       20.02       23.04      2.16 o
  -7  -6   5       49.36       51.53      2.69 o
  -6  -6   5        1.91        2.04      0.88 o
  -5  -6   5        1.64        2.06      0.61 o
  -4  -6   5       96.22       96.33      2.67 o
  -3  -6   5      106.34      103.58      2.71 o
  -2  -6   5      120.48      131.53      3.13 o
  -1  -6   5      119.98      134.90      3.90 o
   0  -6   5      118.89      107.95      3.01 o
   1  -6   5        8.69       12.76      0.81 o
   2  -6   5      154.74      167.50      9.47 o
   3  -6   5        0.04        0.48      0.44 o
   4  -6   5      221.91      229.16      6.39 o
   5  -6   5        9.57       12.37      1.33 o
   6  -6   5       17.94       17.92      2.14 o
   7  -6   5       80.58       79.00      3.43 o
   8  -6   5        2.01        2.23      1.02 o
   9  -6   5       75.44      101.27      7.03 o
  -9  -5   5        1.34        1.78      1.08 o
  -8  -5   5       25.79       27.79      2.23 o
  -7  -5   5       32.99       38.35      2.30 o
  -6  -5   5       11.75       12.51      1.12 o
  -5  -5   5       14.90       15.05      1.06 o
  -4  -5   5       28.60       26.13      1.19 o
  -3  -5   5        8.58        7.13      0.63 o
  -2  -5   5       27.29       31.33      1.09 o
  -1  -5   5       36.01       32.48      2.14 o
   0  -5   5       72.71       92.04      4.13 o
   1  -5   5      184.85      185.15      4.79 o
   2  -5   5      649.93      710.60     16.82 o
   3  -5   5      134.75      131.14      3.95 o
   4  -5   5        6.64        5.09      0.85 o
   5  -5   5        2.11        1.50      0.66 o
   6  -5   5        1.04        0.61      1.05 o
   7  -5   5       21.87       22.13      2.92 o
   8  -5   5       37.94       36.16      3.81 o
   9  -5   5        4.58        6.98      2.33 o
  -9  -4   5       27.18       27.87      3.58 o
  -8  -4   5       20.17       20.20      1.92 o
  -7  -4   5       73.14       72.16      2.62 o
  -6  -4   5       18.88       15.20      1.84 o
  -5  -4   5        4.66        4.39      0.65 o
  -4  -4   5        0.17        0.96      0.40 o
  -3  -4   5     1188.81     1310.71     24.95 o
  -2  -4   5     2657.05     2801.91     52.39 o
  -1  -4   5       39.61       44.22      2.36 o
   0  -4   5        0.00        0.46      0.51 o
   1  -4   5        6.45        8.04      1.24 o
   2  -4   5        6.54        7.43      0.81 o
   3  -4   5        0.58        4.56      0.73 o
   4  -4   5       90.88       83.48      4.25 o
   5  -4   5       54.25       47.93      3.25 o
   6  -4   5       24.45       23.81      2.72 o
   7  -4   5       17.42       20.82      2.92 o
   8  -4   5       23.27       24.07      3.32 o
  -9  -3   5        0.00        0.00      1.32 o
  -8  -3   5        0.34        0.15      0.63 o
  -7  -3   5       31.27       30.77      1.66 o
  -6  -3   5       59.86       67.39      2.22 o
  -5  -3   5      294.57      290.51      6.31 o
  -4  -3   5      272.38      295.18      6.23 o
  -3  -3   5      141.46      150.11      3.40 o
  -2  -3   5       46.56       47.43      1.34 o
  -1  -3   5      244.39      249.45      6.06 o
   0  -3   5     1367.85     1459.46     33.26 o
   1  -3   5        1.96        2.00      0.53 o
   2  -3   5       71.95       71.10      3.32 o
   3  -3   5       62.66       53.36      2.99 o
   4  -3   5       67.39       89.59      4.52 o
   5  -3   5      600.72      586.85     21.28 o
   6  -3   5      171.16      152.49      7.42 o
   7  -3   5       42.35       51.00      4.03 o
   8  -3   5       20.53       22.58      3.29 o
 -10  -2   5       10.42       14.59      2.81 o
  -9  -2   5       77.74       78.09      5.26 o
  -8  -2   5       88.17       89.89      3.84 o
  -7  -2   5      174.43      182.44      4.55 o
  -6  -2   5       44.37       50.04      2.20 o
  -5  -2   5       18.34       27.69      1.23 o
  -4  -2   5      634.02      760.03     14.78 o
  -3  -2   5      403.85      442.65      8.78 o
  -2  -2   5      201.42      204.65      4.29 o
  -1  -2   5        6.63       12.90      1.68 o
   0  -2   5       47.32       49.52      1.65 o
   1  -2   5       14.51       14.04      1.20 o
   2  -2   5       86.29       79.76      3.80 o
   3  -2   5        1.28        1.75      0.79 o
   4  -2   5        6.98        5.24      1.31 o
   5  -2   5       48.36       50.45      3.54 o
   6  -2   5       82.56       86.81      5.23 o
   7  -2   5       41.44       39.44      3.85 o
   8  -2   5       12.95       13.93      2.87 o
 -10  -1   5       17.09       23.22      3.54 o
  -9  -1   5       14.03       13.41      2.68 o
  -8  -1   5       56.26       53.17      2.84 o
  -7  -1   5       53.31       49.53      2.57 o
  -6  -1   5       29.41       26.79      3.21 o
  -5  -1   5      613.25      611.69     12.15 o
  -4  -1   5      786.22      763.24     14.76 o
  -3  -1   5      576.95      577.83     11.27 o
  -2  -1   5     2258.29     2282.50     42.74 o
  -1  -1   5      838.31      799.81     18.47 o
   0  -1   5      949.54      993.67     33.15 o
   1  -1   5       11.39       14.69      1.39 o
   2  -1   5      174.74      174.44      7.14 o
   3  -1   5       36.10       38.05      2.70 o
   4  -1   5        3.33        4.04      1.22 o
   5  -1   5        6.12        7.88      1.72 o
   6  -1   5      131.60      121.12      6.61 o
   7  -1   5        0.57        0.26      1.19 o
   8  -1   5        0.07        1.71      1.37 o
 -10   0   5        0.02        0.00      1.39 o
  -9   0   5       27.57       28.92      3.44 o
  -8   0   5        0.44        1.50      0.92 o
  -7   0   5       17.93       18.97      1.76 o
  -6   0   5      336.84      294.59      8.31 o
  -5   0   5      471.93      485.84     12.51 o
  -4   0   5      635.71      664.12     12.95 o
  -3   0   5     1373.01     1383.87     26.20 o
  -2   0   5     3369.21     3572.24     66.62 o
  -1   0   5     1297.94     1439.19     33.99 o
   0   0   5      519.02      541.51     18.80 o
   1   0   5       55.82       62.34      3.29 o
   2   0   5        1.14        0.00      0.56 o
   3   0   5       71.92       76.36      4.30 o
   4   0   5       51.81       59.44      3.92 o
   5   0   5       16.46       17.04      2.55 o
   6   0   5        1.01        1.86      1.43 o
   7   0   5      134.57      131.15      7.57 o
 -10   1   5        4.98        4.27      1.83 o
  -9   1   5        1.51        3.22      1.58 o
  -8   1   5       12.09       16.22      1.83 o
  -7   1   5       26.13       20.34      1.84 o
  -6   1   5      124.58      124.06      4.33 o
  -5   1   5       71.84       69.68      2.80 o
  -4   1   5      142.69      144.85      9.26 o
  -3   1   5       49.85       52.74      2.45 o
  -2   1   5      102.02       92.76      3.88 o
  -1   1   5      371.92      433.16     10.91 o
   0   1   5      239.22      263.98     10.07 o
   1   1   5      624.96      712.14     24.84 o
   2   1   5      235.27      235.01      9.51 o
   3   1   5        0.45        0.00      0.70 o
   4   1   5       15.86       16.79      2.46 o
   5   1   5        8.04        7.04      1.75 o
   6   1   5        1.25        3.56      1.50 o
   7   1   5       18.14       16.03      2.96 o
 -10   2   5        0.02        0.00      1.24 o
  -9   2   5       27.30       27.53      3.36 o
  -8   2   5        8.47       10.06      1.52 o
  -7   2   5       25.16       19.01      1.82 o
  -6   2   5       59.93       58.05      2.74 o
  -5   2   5       10.71        9.82      1.29 o
  -4   2   5       40.29       40.45      1.98 o
  -3   2   5     1003.95     1100.25     28.62 o
  -2   2   5     1302.19     1415.29     33.69 o
  -1   2   5        0.97        2.09      0.55 o
   0   2   5       65.41       60.08      3.32 o
   1   2   5      176.13      173.28      7.50 o
   2   2   5        0.26        0.00      0.76 o
   3   2   5        3.53        2.31      1.17 o
   4   2   5        4.56        5.22      1.67 o
   5   2   5       39.45       32.16      3.61 o
   6   2   5       86.85       94.48      6.17 o
 -10   3   5        4.35        2.21      1.67 o
  -9   3   5        0.07        0.20      1.27 o
  -8   3   5        0.70        2.87      1.09 o
  -7   3   5        0.66        0.96      0.97 o
  -6   3   5       33.42       32.43      2.14 o
  -5   3   5      105.70      103.25      3.79 o
  -4   3   5       54.10       55.46      3.37 o
  -3   3   5        0.39        1.16      0.54 o
  -2   3   5       33.34       29.98      1.60 o
  -1   3   5        2.63        4.75      1.19 o
   0   3   5      251.20      241.27      9.25 o
   1   3   5       20.74       20.63      2.33 o
   2   3   5       99.82      101.44      5.55 o
   3   3   5       20.29       14.06      2.33 o
   4   3   5      215.68      219.45     10.37 o
   5   3   5        3.95        7.09      2.05 o
   6   3   5        0.00        0.00      1.31 o
 -10   4   5       23.08       23.48      3.47 o
  -9   4   5       64.08       61.24      4.66 o
  -8   4   5        9.92       13.37      4.39 o
  -7   4   5       14.82       15.42      1.76 o
  -6   4   5       14.48       11.79      1.46 o
  -5   4   5        1.37        1.57      0.79 o
  -4   4   5       22.10       20.50      1.79 o
  -3   4   5      290.59      301.50      8.31 o
  -2   4   5       14.17       14.88      2.95 o
  -1   4   5      265.30      243.91     10.05 o
   0   4   5      175.13      170.74      7.78 o
   1   4   5       10.03        8.04      1.76 o
   2   4   5       38.42       29.59      3.22 o
   3   4   5        0.01        1.17      1.13 o
   4   4   5        1.34        0.00      1.12 o
   5   4   5        1.82        3.09      1.54 o
  -9   5   5       19.42       17.34      2.91 o
  -8   5   5       33.23       37.40      3.80 o
  -7   5   5        1.96        3.44      1.15 o
  -6   5   5       18.97       20.39      2.72 o
  -5   5   5        3.59        3.27      0.97 o
  -4   5   5      578.53      551.07     14.36 o
  -3   5   5        8.69        9.96      1.25 o
  -2   5   5        8.40       11.04      1.97 o
  -1   5   5       98.07       81.27      4.81 o
   0   5   5      465.70      440.98     17.06 o
   1   5   5      279.09      262.27     11.30 o
   2   5   5        2.50        2.58      1.49 o
   3   5   5        5.38        4.00      1.61 o
   4   5   5        0.03        1.11      1.46 o
  -9   6   5        0.07        1.54      1.45 o
  -8   6   5        6.43        5.35      1.94 o
  -7   6   5       23.46       26.47      3.41 o
  -6   6   5        0.38        0.91      0.84 o
  -5   6   5        2.89        4.03      1.07 o
  -4   6   5       17.13       18.03      1.67 o
  -3   6   5       51.74       51.86      3.85 o
  -2   6   5        0.12        0.00      0.96 o
  -1   6   5      330.52      308.72     12.88 o
   0   6   5      250.79      245.70     10.93 o
   1   6   5      406.88      406.05     16.41 o
   2   6   5        6.50        8.00      2.23 o
   3   6   5        0.04        1.23      1.27 o
  -8   7   5       14.45       13.71      2.74 o
  -7   7   5        2.93        4.75      2.06 o
  -6   7   5        9.43       10.51      2.29 o
  -5   7   5       36.05       35.13      3.73 o
  -4   7   5       51.28       54.12      4.19 o
  -3   7   5       20.95       26.20      3.24 o
  -2   7   5        0.63        0.96      1.13 o
  -1   7   5       19.83       21.75      3.09 o
   0   7   5      259.00      269.43     12.05 o
   1   7   5        5.26        3.25      1.61 o
   2   7   5        9.32        8.82      2.25 o
  -7   8   5        3.89        5.54      1.97 o
  -6   8   5       22.90       26.87      3.63 o
  -5   8   5       14.99       21.75      3.22 o
  -4   8   5       37.74       44.75      4.34 o
  -3   8   5       54.97       59.28      4.55 o
  -2   8   5       20.27       25.01      3.33 o
  -1   8   5       10.34       13.75      2.58 o
   0   8   5       37.03       41.88      4.25 o
   1   8   5        0.19        0.49      1.31 o
  -6   9   5       28.37       35.81      4.22 o
  -5   9   5        4.64        7.14      2.03 o
  -4   9   5       12.14       10.81      2.43 o
  -3   9   5        0.00        1.94      1.37 o
  -2   9   5        6.33       12.05      2.57 o
  -1   9   5        4.74        7.62      2.10 o
   0 -14   6        7.94       11.63      2.69 o
   1 -14   6        0.88        1.79      1.92 o
   2 -14   6        0.00        0.51      1.52 o
   3 -14   6       25.66       24.40      3.45 o
  -2 -13   6       45.81       41.39      4.32 o
  -1 -13   6        2.37        2.99      1.80 o
   0 -13   6       13.49       17.12      3.03 o
   1 -13   6        9.67       13.65      2.73 o
   2 -13   6        8.89       10.72      2.57 o
   3 -13   6        2.88        3.65      1.68 o
   4 -13   6        0.05        0.52      1.56 o
   5 -13   6        4.59        3.30      1.68 o
  -4 -12   6        1.60        5.11      1.82 o
  -3 -12   6       16.32       15.54      2.83 o
  -2 -12   6       54.92       58.21      4.52 o
  -1 -12   6      112.95      116.35      6.57 o
   0 -12   6        4.10        3.49      1.72 o
   1 -12   6        1.50        2.38      1.58 o
   2 -12   6       75.95       78.94      4.99 o
   3 -12   6        1.27        0.82      1.28 o
   4 -12   6        0.90        1.24      1.35 o
   5 -12   6        2.50        1.42      1.38 o
   6 -12   6       14.99       12.51      2.36 o
  -5 -11   6        7.34       11.56      2.53 o
  -4 -11   6       20.69       26.27      3.41 o
  -3 -11   6       13.88       21.34      3.04 o
  -2 -11   6        3.19        3.45      1.64 o
  -1 -11   6       26.59       32.73      3.43 o
   0 -11   6        3.87        2.77      1.57 o
   1 -11   6       79.82       71.80      4.60 o
   2 -11   6      286.20      274.56     11.25 o
   3 -11   6      180.38      166.65      7.75 o
   4 -11   6        2.14        1.65      1.23 o
   5 -11   6        0.12        1.43      1.19 o
   6 -11   6        6.02        3.77      1.56 o
   7 -11   6        0.13        0.49      1.42 o
  -6 -10   6       14.13       11.06      2.47 o
  -5 -10   6       15.00       22.80      3.07 o
  -4 -10   6       84.89       87.67      5.35 o
  -3 -10   6      108.02      108.27      5.98 o
  -2 -10   6      111.85      106.46      5.82 o
  -1 -10   6       25.72       23.40      2.80 o
   0 -10   6        7.93        8.56      1.90 o
   1 -10   6       85.81       86.56      4.92 o
   2 -10   6        9.40       12.21      2.16 o
   3 -10   6      113.69      103.87      5.40 o
   4 -10   6       12.38       13.88      2.20 o
   5 -10   6        6.84        6.21      1.67 o
   6 -10   6       36.79       37.29      3.60 o
   7 -10   6       13.26       10.10      2.16 o
   8 -10   6       17.76       16.62      2.74 o
  -6  -9   6        4.05        5.01      1.80 o
  -5  -9   6       75.77       74.80      4.74 o
  -4  -9   6      505.35      537.62     19.59 o
  -3  -9   6        0.66        2.40      1.38 o
  -2  -9   6       21.15       28.70      2.92 o
  -1  -9   6       21.54       20.11      2.42 o
   0  -9   6       23.07       19.96      2.40 o
   1  -9   6       11.45       13.97      2.09 o
   2  -9   6       99.87       92.78      4.84 o
   3  -9   6      115.03      110.64      5.52 o
   4  -9   6        1.13       13.87      2.12 o
   5  -9   6      130.75      117.57      6.04 o
   6  -9   6        7.76        8.36      1.98 o
   7  -9   6      132.95      122.00      6.59 o
   8  -9   6        5.92       10.42      2.33 o
  -7  -8   6       22.66       24.43      3.14 o
  -6  -8   6      158.69      158.80      7.63 o
  -5  -8   6      202.25      216.14      9.26 o
  -4  -8   6       48.39       46.99      3.48 o
  -3  -8   6       30.65       29.95      2.27 o
  -2  -8   6       37.23       40.67      1.95 o
  -1  -8   6        5.16        4.45      1.28 o
   0  -8   6       48.74       48.67      3.18 o
   1  -8   6       73.87       78.61      4.18 o
   2  -8   6        3.30        3.49      1.15 o
   3  -8   6       77.40       78.16      4.34 o
   4  -8   6       10.69       10.54      1.41 o
   5  -8   6       11.06       12.10      1.38 o
   6  -8   6       43.33       41.56      2.33 o
   7  -8   6       10.73       11.00      1.52 o
   8  -8   6        0.01        0.72      0.93 o
  -8  -7   6        0.18        0.68      1.27 o
  -7  -7   6       48.00       48.92      3.84 o
  -6  -7   6       27.34       32.98      3.10 o
  -5  -7   6       25.43       23.65      2.61 o
  -4  -7   6      220.43      214.84      6.21 o
  -3  -7   6      195.41      208.20      5.98 o
  -2  -7   6        8.17        5.78      1.42 o
  -1  -7   6     1014.88     1092.28     35.83 o
   0  -7   6       39.94       51.01      3.17 o
   1  -7   6       58.41       49.52      3.05 o
   2  -7   6       87.67       72.99      8.06 o
   3  -7   6       40.94       43.45      2.16 o
   4  -7   6        7.75       10.21      1.16 o
   5  -7   6       23.22       25.26      1.83 o
   6  -7   6       92.19       82.52      3.43 o
   7  -7   6       11.32       10.05      1.49 o
   8  -7   6        1.44        3.36      1.21 o
  -8  -6   6       25.92       29.82      3.17 o
  -7  -6   6       13.03       15.05      2.32 o
  -6  -6   6       44.97       47.14      2.57 o
  -5  -6   6       52.28       50.82      1.89 o
  -4  -6   6       23.80       21.22      1.16 o
  -3  -6   6        2.62        5.09      0.60 o
  -2  -6   6      153.02      134.85      3.75 o
  -1  -6   6      537.31      575.60     19.57 o
   0  -6   6        9.35        9.37      1.39 o
   1  -6   6      823.25      820.17     19.17 o
   2  -6   6       86.74       73.11      2.49 o
   3  -6   6        6.33        7.57      1.73 o
   4  -6   6        1.16        1.86      0.68 o
   5  -6   6        1.31        0.00      0.59 o
   6  -6   6        0.38        0.00      0.66 o
   7  -6   6        3.89        5.63      1.23 o
   8  -6   6        0.06        1.44      1.01 o
  -8  -5   6        0.48        1.28      1.28 o
  -7  -5   6       47.35       52.76      3.85 o
  -6  -5   6        0.80        0.95      0.58 o
  -5  -5   6        0.05        0.85      0.51 o
  -4  -5   6       25.39       37.06      7.24 o
  -3  -5   6        0.40        1.64      0.41 o
  -2  -5   6      487.62      561.64     13.27 o
  -1  -5   6      553.64      570.72     19.14 o
   0  -5   6      226.80      199.35      7.63 o
   1  -5   6     1001.03     1104.75     25.54 o
   2  -5   6        0.29        0.00      0.36 o
   3  -5   6       59.87       58.84      2.33 o
   4  -5   6        0.36        1.41      0.71 o
   5  -5   6        9.38        8.99      1.25 o
   6  -5   6       24.39       27.85      2.99 o
   7  -5   6        6.91        9.19      2.13 o
   8  -5   6       12.40       17.30      3.02 o
  -9  -4   6       16.76       23.64      2.37 o
  -8  -4   6       17.27       20.73      2.04 o
  -7  -4   6       39.17       40.14      1.80 o
  -6  -4   6      195.86      193.41      5.23 o
  -5  -4   6      491.27      523.53     11.34 o
  -4  -4   6       12.22        9.43      0.77 o
  -3  -4   6       17.90       23.44      1.32 o
  -2  -4   6      687.24      718.20     13.92 o
  -1  -4   6        7.21       14.32      1.46 o
   0  -4   6       28.59       27.20      1.05 o
   1  -4   6       65.24       72.95      2.34 o
   2  -4   6      114.70      116.71      3.91 o
   3  -4   6      113.47      112.41      3.64 o
   4  -4   6       25.35       23.88      2.25 o
   5  -4   6      221.51      208.34      8.96 o
   6  -4   6        9.51       10.76      2.14 o
   7  -4   6        1.18        2.83      1.43 o
   8  -4   6       30.14       39.83      4.30 o
  -9  -3   6        0.06        0.17      1.01 o
  -8  -3   6        0.25        0.00      1.19 o
  -7  -3   6       28.85       25.42      2.08 o
  -6  -3   6        0.00        0.73      0.53 o
  -5  -3   6       57.08       56.05      1.85 o
  -4  -3   6      261.08      244.10      5.99 o
  -3  -3   6     1765.80     1893.18     35.67 o
  -2  -3   6      369.44      322.21      6.55 o
  -1  -3   6       12.78        5.89      0.52 o
   0  -3   6     2843.26     2983.64     93.72 o
   1  -3   6     1139.14     1293.49     29.86 o
   2  -3   6      108.67      128.55      5.40 o
   3  -3   6        3.77        9.23      1.41 o
   4  -3   6      997.83      998.22     34.46 o
   5  -3   6     1084.50     1022.78     35.64 o
   6  -3   6        6.79        6.88      1.82 o
   7  -3   6       75.10       71.14      4.93 o
   8  -3   6       22.46       27.61      3.67 o
 -10  -2   6       16.49       15.91      2.92 o
  -9  -2   6        1.05        4.04      2.29 o
  -8  -2   6        0.02        0.67      1.00 o
  -7  -2   6       37.54       31.52      6.33 o
  -6  -2   6      240.15      215.61      7.59 o
  -5  -2   6      445.08      446.63      9.13 o
  -4  -2   6      625.90      632.53     12.46 o
  -3  -2   6      790.13      798.39     15.44 o
  -2  -2   6     1052.60     1072.91     20.47 o
  -1  -2   6      576.73      605.95     14.23 o
   0  -2   6      378.16      410.23      9.96 o
   1  -2   6       22.71       24.98      1.76 o
   2  -2   6      382.92      425.32     15.35 o
   3  -2   6        0.70        1.97      0.90 o
   4  -2   6        9.06        9.08      1.65 o
   5  -2   6        9.22        7.07      1.69 o
   6  -2   6        5.70        5.60      1.67 o
   7  -2   6        7.40        6.68      1.97 o
   8  -2   6       18.79       25.03      3.65 o
 -10  -1   6        1.60        0.85      1.58 o
  -9  -1   6       12.56       12.06      1.72 o
  -8  -1   6       10.94        8.71      1.44 o
  -7  -1   6       71.00       73.84      3.21 o
  -6  -1   6       24.90       25.84      1.81 o
  -5  -1   6        2.28        2.35      0.73 o
  -4  -1   6       69.38       72.44      1.98 o
  -3  -1   6      790.03      843.88     16.28 o
  -2  -1   6      455.93      482.16      9.55 o
  -1  -1   6     3152.17     3432.80     77.57 o
   0  -1   6     1731.29     1957.91     64.63 o
   1  -1   6      318.38      317.65     11.75 o
   2  -1   6      468.48      463.42     16.84 o
   3  -1   6        2.42        4.42      1.26 o
   4  -1   6      616.18      568.94     20.98 o
   5  -1   6       72.73       69.95      4.58 o
   6  -1   6       17.26       24.59      3.25 o
   7  -1   6       70.34       73.78      5.27 o
 -10   0   6       26.16       27.34      3.56 o
  -9   0   6       70.49       69.49      6.32 o
  -8   0   6       67.90       65.74      3.18 o
  -7   0   6       46.63       42.66      2.41 o
  -6   0   6       15.47       15.30      2.14 o
  -5   0   6       56.00       52.14      2.34 o
  -4   0   6       81.70       71.25      2.70 o
  -3   0   6      681.57      702.36     13.65 o
  -2   0   6       20.74       16.64      0.83 o
  -1   0   6      176.30      167.61      4.81 o
   0   0   6      653.57      783.99     26.93 o
   1   0   6      146.55      164.05      6.99 o
   2   0   6      804.32      821.63     28.74 o
   3   0   6       36.28       28.04      2.81 o
   4   0   6       25.01       21.27      2.77 o
   5   0   6        4.86        3.77      1.49 o
   6   0   6       70.80       67.36      4.89 o
   7   0   6        2.67        2.63      1.77 o
 -10   1   6        2.59        1.86      1.56 o
  -9   1   6        5.71        6.22      1.43 o
  -8   1   6       48.58       41.96      4.80 o
  -7   1   6      111.09      113.20      9.25 o
  -6   1   6        0.49        0.12      0.69 o
  -5   1   6       45.19       38.04      2.47 o
  -4   1   6       34.55       45.55      3.00 o
  -3   1   6        7.64        7.59      0.96 o
  -2   1   6      357.96      370.13      9.66 o
  -1   1   6       12.92       17.51      1.24 o
   0   1   6       65.08       63.06      3.59 o
   1   1   6       16.91       16.47      1.98 o
   2   1   6        0.90        2.12      1.06 o
   3   1   6      351.30      346.64     13.95 o
   4   1   6        1.13        0.38      1.20 o
   5   1   6       35.01       45.83      4.23 o
   6   1   6        6.94        5.60      1.86 o
 -10   2   6        3.27        4.00      2.01 o
  -9   2   6       53.37       56.15      3.70 o
  -8   2   6       56.15       56.33      3.01 o
  -7   2   6       12.74        8.15      1.33 o
  -6   2   6       47.60       48.05      2.50 o
  -5   2   6       35.34       39.97      2.13 o
  -4   2   6        1.32        2.39      0.76 o
  -3   2   6      432.40      442.23     11.50 o
  -2   2   6      362.68      359.90      9.52 o
  -1   2   6        7.56        7.63      0.93 o
   0   2   6       23.88       26.70      1.75 o
   1   2   6        2.59        1.39      0.90 o
   2   2   6      156.91      154.29      7.40 o
   3   2   6      710.14      631.21     23.58 o
   4   2   6       71.17       53.12      4.22 o
   5   2   6       46.13       38.02      4.17 o
   6   2   6       30.00       36.87      4.33 o
 -10   3   6        0.00        2.44      1.68 o
  -9   3   6        5.81        6.26      2.86 o
  -8   3   6        5.37        4.19      1.26 o
  -7   3   6       78.05       72.97      3.35 o
  -6   3   6       24.36       22.37      1.91 o
  -5   3   6       35.36       35.69      2.07 o
  -4   3   6       78.50       76.05      8.12 o
  -3   3   6       33.76       35.43      2.17 o
  -2   3   6        1.09        0.42      0.74 o
  -1   3   6      153.04      152.12      4.70 o
   0   3   6       73.16       68.96      4.21 o
   1   3   6       26.57       24.84      2.81 o
   2   3   6      278.02      249.39     10.92 o
   3   3   6       71.20       79.82      5.22 o
   4   3   6        1.15        3.60      1.64 o
   5   3   6       17.49       22.08      3.47 o
  -9   4   6        1.12        1.90      1.68 o
  -8   4   6       10.43       10.43      1.59 o
  -7   4   6      118.12      117.20      4.59 o
  -6   4   6        5.29        7.27      1.32 o
  -5   4   6       45.37       39.11      2.25 o
  -4   4   6      282.07      265.88      7.74 o
  -3   4   6        3.27        4.24      0.94 o
  -2   4   6      224.22      219.67      8.33 o
  -1   4   6      117.84      105.32      5.64 o
   0   4   6        5.64        9.04      1.87 o
   1   4   6      663.85      608.95     22.72 o
   2   4   6      327.54      340.44     14.25 o
   3   4   6       21.02       27.09      3.51 o
   4   4   6        4.41        5.01      1.90 o
  -9   5   6       66.60       73.56      5.30 o
  -8   5   6       28.12       29.02      2.57 o
  -7   5   6       20.68       24.82      2.26 o
  -6   5   6        0.10        0.14      0.79 o
  -5   5   6       22.15       23.79      1.97 o
  -4   5   6        6.03        7.86      1.21 o
  -3   5   6        5.36        5.04      1.58 o
  -2   5   6      441.63      373.77     14.91 o
  -1   5   6       25.05       28.84      3.15 o
   0   5   6     1006.18      983.66     35.09 o
   1   5   6       28.21       27.62      3.33 o
   2   5   6       19.45       22.06      3.22 o
   3   5   6        0.17        2.87      1.52 o
  -8   6   6        0.05        1.01      1.68 o
  -7   6   6       12.39       14.75      2.50 o
  -6   6   6       12.81       14.03      1.80 o
  -5   6   6       33.81       34.08      2.37 o
  -4   6   6        4.78        3.34      1.53 o
  -3   6   6      151.32      158.27      7.97 o
  -2   6   6       34.18       37.57      3.67 o
  -1   6   6        1.75        2.85      1.49 o
   0   6   6       68.39       66.49      4.85 o
   1   6   6        0.51        0.00      1.24 o
   2   6   6       15.04       13.65      2.72 o
  -8   7   6        4.41        6.28      2.20 o
  -7   7   6        0.00        0.74      1.49 o
  -6   7   6       55.78       54.49      4.51 o
  -5   7   6        0.43        2.47      1.54 o
  -4   7   6       34.28       33.29      3.81 o
  -3   7   6       33.56       35.90      3.89 o
  -2   7   6        0.02        0.37      1.24 o
  -1   7   6       10.74       12.59      2.48 o
   0   7   6        4.89        4.42      1.94 o
   1   7   6        0.66        2.28      1.68 o
  -6   8   6       30.24       33.53      4.19 o
  -5   8   6       58.39       52.25      4.86 o
  -4   8   6        5.92        7.15      2.24 o
  -3   8   6        6.08        7.89      2.18 o
  -2   8   6        7.32       10.69      2.39 o
  -1   8   6       65.52       67.25      5.26 o
   0 -14   7        1.74        2.42      1.91 o
   1 -14   7        1.16        2.35      1.80 o
   2 -14   7        0.70        1.99      1.71 o
   3 -14   7        1.20        2.99      1.79 o
  -2 -13   7       36.79       39.11      4.36 o
  -1 -13   7       17.64       19.06      3.19 o
   0 -13   7       67.79       68.70      5.01 o
   1 -13   7       11.00       13.16      2.62 o
   2 -13   7        0.11        2.48      1.64 o
   3 -13   7       10.39       13.43      2.57 o
   4 -13   7        0.65        0.00      1.26 o
   5 -13   7        5.70        7.39      2.10 o
  -4 -12   7       16.55       24.79      3.45 o
  -3 -12   7        6.93       12.34      2.58 o
  -2 -12   7      171.70      175.60      8.64 o
  -1 -12   7       25.01       34.95      3.71 o
   0 -12   7        0.02        0.00      1.13 o
   1 -12   7      118.12      118.86      6.54 o
   2 -12   7       80.86       80.99      5.07 o
   3 -12   7        3.02        5.46      1.68 o
   4 -12   7        1.75        3.60      1.57 o
   5 -12   7        0.94        2.94      1.53 o
   6 -12   7       19.62       20.21      2.96 o
  -5 -11   7       26.16       31.44      3.65 o
  -4 -11   7        6.21        8.25      2.17 o
  -3 -11   7      117.25      124.85      6.85 o
  -2 -11   7        0.32        1.53      1.58 o
  -1 -11   7       15.87       16.10      2.58 o
   0 -11   7       56.50       52.36      3.95 o
   1 -11   7      104.56      106.37      5.81 o
   2 -11   7      178.69      164.48      7.77 o
   3 -11   7      103.84      103.81      5.66 o
   4 -11   7       31.27       27.20      3.03 o
   5 -11   7        1.46        0.81      1.15 o
   6 -11   7        5.40        8.71      2.06 o
   7 -11   7       11.64       16.45      2.81 o
  -6 -10   7        1.09        1.94      1.50 o
  -5 -10   7       11.12        8.53      2.14 o
  -4 -10   7        6.23        6.55      1.82 o
  -3 -10   7       36.89       33.70      3.37 o
  -2 -10   7        8.19        6.40      1.80 o
  -1 -10   7       33.92       30.08      3.14 o
   0 -10   7       47.86       46.22      3.48 o
   1 -10   7      116.35      110.72      5.82 o
   2 -10   7       33.21       29.36      2.95 o
   3 -10   7       41.42       44.07      3.36 o
   4 -10   7       55.33       51.20      3.77 o
   5 -10   7        6.00        6.25      1.80 o
   6 -10   7       63.10       59.59      4.33 o
   7 -10   7       41.63       53.82      4.60 o
  -7  -9   7       18.46       21.93      3.10 o
  -6  -9   7        2.58        1.91      1.52 o
  -5  -9   7        1.45        0.00      1.31 o
  -4  -9   7        0.00        1.21      1.31 o
  -3  -9   7       77.29       70.79      4.45 o
  -2  -9   7      373.87      368.48      9.83 o
  -1  -9   7      123.12      117.52      5.88 o
   0  -9   7       89.63       85.89      4.73 o
   1  -9   7      386.55      337.99     12.82 o
   2  -9   7        6.26        8.07      1.69 o
   3  -9   7       62.63       53.94      3.65 o
   4  -9   7        6.80        5.45      1.61 o
   5  -9   7      106.97      100.09      5.64 o
   6  -9   7       22.68       21.40      2.96 o
   7  -9   7       22.57       18.31      2.83 o
  -7  -8   7       28.08       36.21      3.58 o
  -6  -8   7       20.92       26.05      2.95 o
  -5  -8   7        1.64        1.98      1.31 o
  -4  -8   7       21.16       23.92      1.78 o
  -3  -8   7       38.29       33.33      2.80 o
  -2  -8   7      119.28      119.25      5.79 o
  -1  -8   7       56.48       51.58      3.36 o
   0  -8   7       15.85       22.86      2.39 o
   1  -8   7      175.24      170.53      7.29 o
   2  -8   7       91.54       91.18      4.77 o
   3  -8   7      129.97      125.39      6.08 o
   4  -8   7        2.23        1.42      1.09 o
   5  -8   7        7.59        7.77      1.90 o
   6  -8   7       30.12       31.68      3.44 o
   7  -8   7        1.40        3.64      1.68 o
   8  -8   7        0.23        3.82      1.80 o
  -8  -7   7       14.89       26.76      3.11 o
  -7  -7   7       11.76       13.22      2.25 o
  -6  -7   7       16.52       16.94      2.31 o
  -5  -7   7      167.05      155.96      5.02 o
  -4  -7   7       32.22       29.46      1.83 o
  -3  -7   7       12.91       15.14      1.36 o
  -2  -7   7        0.06        2.12      1.04 o
  -1  -7   7       13.12       17.13      2.05 o
   0  -7   7      688.46      619.14     21.14 o
   1  -7   7       20.24       20.65      2.17 o
   2  -7   7       28.17       21.62      2.28 o
   3  -7   7       84.84       82.22      4.56 o
   4  -7   7       24.20       22.65      2.65 o
   5  -7   7       86.01       82.02      3.33 o
   6  -7   7       24.00       30.77      2.27 o
   7  -7   7       26.50       23.45      2.21 o
   8  -7   7       12.00       16.76      2.03 o
  -8  -6   7       10.55       11.07      2.03 o
  -7  -6   7        0.44        0.57      0.92 o
  -6  -6   7        2.39        1.69      0.79 o
  -5  -6   7        6.84        6.92      1.06 o
  -4  -6   7       37.25       31.63      1.78 o
  -3  -6   7      145.53      140.56      4.52 o
  -2  -6   7        2.21        1.34      0.93 o
  -1  -6   7       20.53       22.04      2.08 o
   0  -6   7      169.70      165.58      6.83 o
   1  -6   7       16.58       21.87      2.18 o
   2  -6   7      403.12      437.14     15.67 o
   3  -6   7       20.38       24.19      1.94 o
   4  -6   7       26.06       28.03      1.85 o
   5  -6   7      127.18      131.09      4.59 o
   6  -6   7       33.24       35.27      2.43 o
   7  -6   7      174.24      188.61      6.45 o
   8  -6   7        2.36        4.93      1.39 o
  -8  -5   7        0.14        0.00      1.19 o
  -7  -5   7       43.70       37.42      2.17 o
  -6  -5   7        9.07       12.88      2.45 o
  -5  -5   7       18.97       17.43      1.46 o
  -4  -5   7        8.85        9.72      1.13 o
  -3  -5   7        0.22        1.13      0.57 o
  -2  -5   7       20.72       22.86      2.01 o
  -1  -5   7       97.33       81.60      3.94 o
   0  -5   7       45.44       59.91      3.32 o
   1  -5   7      459.41      485.85     11.78 o
   2  -5   7       20.55       21.02      1.29 o
   3  -5   7      103.92      110.24      3.67 o
   4  -5   7      309.40      323.64      9.88 o
   5  -5   7       30.09       32.47      2.20 o
   6  -5   7       47.31       42.51      3.54 o
   7  -5   7       10.58       15.03      2.68 o
   8  -5   7        1.14        3.06      1.73 o
  -9  -4   7       10.48        9.98      2.42 o
  -8  -4   7       12.05        8.37      1.47 o
  -7  -4   7        1.34        0.31      0.81 o
  -6  -4   7       28.26       31.43      1.51 o
  -5  -4   7      155.64      151.95      3.76 o
  -4  -4   7      104.62      114.76      2.94 o
  -3  -4   7      868.82      907.77     17.57 o
  -2  -4   7       68.91       76.08      2.18 o
  -1  -4   7      800.09      767.81     17.84 o
   0  -4   7        3.33        2.93      0.49 o
   1  -4   7     1567.85     1684.24     38.68 o
   2  -4   7        0.91        1.03      0.54 o
   3  -4   7      376.38      378.90      9.90 o
   4  -4   7      387.00      359.45     13.69 o
   5  -4   7       40.58       34.55      3.09 o
   6  -4   7      743.09      769.94     27.98 o
   7  -4   7        6.64        8.97      2.01 o
  -9  -3   7        0.02        0.53      0.94 o
  -8  -3   7        0.22        0.41      0.92 o
  -7  -3   7        0.48        1.09      0.80 o
  -6  -3   7       10.84       10.25      1.25 o
  -5  -3   7        0.10        1.93      0.53 o
  -4  -3   7      527.83      537.21     10.79 o
  -3  -3   7        0.59        1.21      0.38 o
  -2  -3   7        5.46        8.41      0.62 o
  -1  -3   7       56.56       61.39      2.02 o
   0  -3   7       41.20       32.71      1.41 o
   1  -3   7       15.01       19.39      1.25 o
   2  -3   7        4.17        7.95      1.34 o
   3  -3   7        0.01        0.42      0.78 o
   4  -3   7      497.42      503.63     18.62 o
   5  -3   7        9.34        9.46      1.92 o
   6  -3   7        0.47        0.42      1.19 o
   7  -3   7       13.79       21.18      3.17 o
 -10  -2   7        0.15        0.15      1.14 o
  -9  -2   7        2.18        5.18      1.92 o
  -8  -2   7        2.18        2.62      1.11 o
  -7  -2   7       62.62       60.39      2.85 o
  -6  -2   7       13.92       14.01      1.50 o
  -5  -2   7       74.05       84.45      3.15 o
  -4  -2   7       38.03       35.79      1.35 o
  -3  -2   7        2.14        5.54      0.59 o
  -2  -2   7       44.33       49.58      1.54 o
  -1  -2   7      338.51      325.61      8.08 o
   0  -2   7        2.00        3.09      0.58 o
   2  -2   7       59.52       67.71      3.74 o
   3  -2   7      181.02      160.45      7.21 o
   4  -2   7       44.65       41.43      3.26 o
   5  -2   7      661.70      610.24     22.78 o
   6  -2   7       54.20       62.52      4.63 o
   7  -2   7        3.64        5.75      1.94 o
 -10  -1   7        2.76        1.59      1.24 o
  -9  -1   7       87.55       81.47     10.35 o
  -8  -1   7        3.14        5.27      1.21 o
  -7  -1   7       79.72       68.95      3.10 o
  -6  -1   7       18.25       14.05      1.88 o
  -5  -1   7        1.83        0.78      0.67 o
  -4  -1   7       11.35       10.54      1.11 o
  -3  -1   7       84.95       76.28      2.09 o
  -2  -1   7      150.58      141.65      3.33 o
  -1  -1   7       22.83       21.54      2.01 o
   0  -1   7      202.83      206.55      8.11 o
   1  -1   7       27.96       28.32      2.18 o
   2  -1   7        0.26        1.39      0.98 o
   3  -1   7       37.85       30.64      2.91 o
   4  -1   7       85.64       77.99      4.86 o
   5  -1   7      120.36      129.51      7.04 o
   6  -1   7        3.89        4.52      1.83 o
 -10   0   7        1.34        3.01      1.26 o
  -9   0   7        0.04        0.00      0.93 o
  -8   0   7       50.76       50.61      2.81 o
  -7   0   7        7.30        8.47      1.33 o
  -6   0   7       29.09       28.77      3.78 o
  -5   0   7      238.55      234.23     10.19 o
  -4   0   7       17.00       21.54      3.66 o
  -3   0   7       25.33       21.55      2.46 o
  -2   0   7       81.43       89.02      2.36 o
  -1   0   7      255.26      246.11      6.81 o
   0   0   7       77.84       81.13      4.22 o
   1   0   7       55.16       63.45      3.77 o
   2   0   7       46.58       42.71      3.21 o
   3   0   7      269.68      266.26     11.34 o
   4   0   7      264.69      267.82     11.75 o
   5   0   7        2.52        0.30      1.26 o
   6   0   7        5.07        4.86      1.90 o
 -10   1   7        9.15        9.94      1.97 o
  -9   1   7       30.94       29.52      2.55 o
  -8   1   7       25.32       28.40      2.36 o
  -7   1   7      128.97      119.08      4.51 o
  -6   1   7       86.32       81.62      4.32 o
  -5   1   7       53.46       56.63      2.64 o
  -4   1   7        7.02        6.47      1.01 o
  -3   1   7      254.56      244.61      6.96 o
  -2   1   7       23.59       28.16      1.60 o
  -1   1   7       68.57       73.65      2.81 o
   0   1   7        1.21        1.31      0.54 o
   1   1   7       54.41       60.29      3.87 o
   3   1   7      282.12      309.05     13.05 o
   4   1   7      401.32      400.16     16.51 o
   5   1   7       12.78       12.75      2.48 o
   6   1   7        0.98        0.59      1.47 o
 -10   2   7        9.92       11.09      1.85 o
  -9   2   7        1.93        3.35      1.50 o
  -8   2   7       94.78      103.46      4.32 o
  -7   2   7       43.10       39.73      2.50 o
  -6   2   7      474.63      489.73     13.20 o
  -5   2   7        1.24        1.20      0.69 o
  -4   2   7       41.16       42.65      2.20 o
  -3   2   7        0.07        0.43      0.59 o
  -2   2   7        2.10        1.45      0.66 o
  -1   2   7        0.32        0.00      0.52 o
   0   2   7      335.31      329.85      8.98 o
   1   2   7     1118.69     1067.81     37.31 o
   2   2   7      463.64      426.56     16.68 o
   3   2   7       53.89       50.46      4.10 o
   4   2   7        0.68        0.60      1.39 o
   5   2   7        3.09        3.13      1.69 o
  -9   3   7        2.51        2.30      1.17 o
  -8   3   7        0.70        0.51      1.20 o
  -7   3   7        0.20        1.19      0.92 o
  -6   3   7       97.35       98.77      4.01 o
  -5   3   7       28.32       26.17      4.56 o
  -4   3   7        0.68        3.28      0.91 o
  -3   3   7       26.89       27.93      1.87 o
  -2   3   7       10.64       13.72      2.24 o
  -1   3   7       53.12       48.21      3.48 o
   0   3   7      109.74      104.60      5.75 o
   1   3   7      119.56      104.34      5.97 o
   2   3   7       44.44       39.93      3.77 o
   3   3   7       63.20       66.43      4.93 o
   4   3   7        7.35        5.20      2.09 o
  -9   4   7        5.96        6.41      1.50 o
  -8   4   7       22.96       27.04      2.49 o
  -7   4   7       27.08       33.63      3.44 o
  -6   4   7        1.63        2.12      0.97 o
  -5   4   7        0.61        0.13      1.26 o
  -4   4   7       55.80       54.23      2.65 o
  -3   4   7       10.03       12.55      1.40 o
  -2   4   7        2.77        6.05      1.69 o
  -1   4   7      396.75      409.37     16.17 o
   0   4   7        1.49        4.91      1.76 o
   1   4   7       69.89       58.79      4.41 o
   2   4   7       18.01       19.21      3.03 o
   3   4   7        4.31        4.51      1.68 o
  -8   5   7       38.00       42.26      3.07 o
  -7   5   7        1.47        0.11      1.75 o
  -6   5   7       66.81       62.74      3.17 o
  -5   5   7       25.49       25.27      5.97 o
  -4   5   7       74.69       67.89      4.66 o
  -3   5   7       19.88       22.46      2.92 o
  -2   5   7      128.81      129.38      6.91 o
  -1   5   7      142.44      126.17      6.92 o
   0   5   7        2.86        3.84      1.58 o
   1   5   7       73.34       64.65      4.84 o
   2   5   7        0.65        0.00      1.26 o
  -8   6   7        9.90       13.72      2.87 o
  -7   6   7        5.25        5.79      1.76 o
  -6   6   7        5.39        6.61      1.42 o
  -5   6   7        4.88        6.17      1.98 o
  -4   6   7        2.43        4.75      1.79 o
  -3   6   7       22.45       31.87      3.71 o
  -2   6   7       19.10       19.10      2.98 o
  -1   6   7        1.92        2.32      1.57 o
   0   6   7      101.73       98.41      6.27 o
   1   6   7        0.34        0.04      1.24 o
  -6   7   7       45.22       50.14      4.93 o
  -5   7   7        0.84        2.73      1.69 o
  -4   7   7       58.33       69.20      5.15 o
  -3   7   7       21.68       23.20      3.40 o
  -1   7   7        0.01        0.00      1.39 o
   0 -14   8        4.36        4.16      2.13 o
   1 -14   8        1.20        0.12      1.64 o
   2 -14   8        1.02        0.00      1.54 o
   3 -14   8        0.60        0.00      1.34 o
  -2 -13   8        9.86       11.22      2.57 o
  -1 -13   8       89.65       95.85      6.02 o
   0 -13   8       26.03       28.82      3.58 o
   1 -13   8        1.46        1.67      1.57 o
   2 -13   8       57.48       56.50      4.38 o
   3 -13   8        0.43        0.31      1.47 o
   4 -13   8        8.27        9.27      2.18 o
   5 -13   8       27.36       29.48      3.50 o
  -4 -12   8        9.42       16.51      2.95 o
  -3 -12   8       25.08       32.69      3.77 o
  -2 -12   8        0.36        0.00      1.31 o
  -1 -12   8        5.73        5.65      1.91 o
   0 -12   8        2.54        3.56      1.71 o
   1 -12   8        0.03        0.35      1.30 o
   2 -12   8        2.13        2.88      1.53 o
   3 -12   8       13.85       13.53      2.42 o
   4 -12   8        0.13        0.23      1.34 o
   5 -12   8       11.09       17.93      2.84 o
   6 -12   8        9.82        9.15      2.36 o
  -5 -11   8        2.41        2.12      1.46 o
  -4 -11   8        6.21        5.67      1.94 o
  -3 -11   8       10.61       10.44      2.28 o
  -2 -11   8        6.01        3.55      1.67 o
  -1 -11   8       25.05       30.60      3.32 o
   0 -11   8      144.32      128.58      6.66 o
   1 -11   8       55.00       46.48      3.63 o
   2 -11   8       86.47       84.11      5.05 o
   3 -11   8       21.01       23.96      2.96 o
   4 -11   8       55.15       55.82      4.12 o
   5 -11   8        4.11        3.75      1.68 o
   6 -11   8       11.30       13.12      2.57 o
  -6 -10   8        7.73       14.31      2.68 o
  -5 -10   8       14.17       18.91      2.94 o
  -4 -10   8       68.30       70.33      4.71 o
  -3 -10   8        7.26        6.46      1.84 o
  -2 -10   8       43.44       41.13      2.25 o
  -1 -10   8        0.16        0.00      1.17 o
   0 -10   8       58.33       69.03      4.40 o
   1 -10   8       20.27       20.23      2.58 o
   2 -10   8      148.15      141.25      6.81 o
   3 -10   8       38.86       36.53      3.39 o
   4 -10   8        1.71        1.76      1.35 o
   5 -10   8        1.01        0.89      1.17 o
   6 -10   8        0.17        1.75      1.49 o
   7 -10   8        6.28        9.46      2.27 o
  -7  -9   8       17.91       27.89      3.41 o
  -6  -9   8       31.48       39.64      3.71 o
  -5  -9   8       67.11       74.10      4.79 o
  -4  -9   8        0.08        2.69      1.42 o
  -3  -9   8        1.57        1.17      0.74 o
  -2  -9   8       54.32       48.51      3.61 o
  -1  -9   8        0.05        0.00      0.96 o
   0  -9   8        0.45        2.09      1.15 o
   1  -9   8        2.30        1.65      1.04 o
   2  -9   8        0.03        0.00      0.75 o
   3  -9   8       33.11       32.23      3.17 o
   4  -9   8      143.61      123.69      6.45 o
   5  -9   8       76.81       74.57      4.94 o
   6  -9   8        5.52        4.75      1.87 o
   7  -9   8        3.70        5.47      1.92 o
  -7  -8   8       10.31        7.44      1.94 o
  -6  -8   8       11.28        9.27      2.03 o
  -5  -8   8        6.35        6.29      1.35 o
  -4  -8   8        1.58        3.07      0.91 o
  -3  -8   8        7.90        9.76      2.57 o
  -2  -8   8        6.78        8.75      1.69 o
  -1  -8   8       22.44       23.53      2.49 o
   0  -8   8       61.82       56.65      3.50 o
   1  -8   8       35.15       30.40      2.73 o
   2  -8   8      133.27      132.88      6.36 o
   3  -8   8       39.05       33.09      3.13 o
   4  -8   8        3.01        2.81      1.41 o
   5  -8   8       12.77       12.60      2.36 o
   6  -8   8       42.54       49.09      4.37 o
   7  -8   8        0.00        1.35      1.46 o
  -7  -7   8       48.96       59.79      4.08 o
  -6  -7   8       17.09       19.50      1.80 o
  -5  -7   8       15.11       18.09      1.64 o
  -4  -7   8        0.74        0.95      0.70 o
  -3  -7   8        3.20        4.92      1.14 o
  -2  -7   8      282.28      262.54     10.16 o
  -1  -7   8        3.30        4.16      1.15 o
   0  -7   8        6.60        8.18      1.46 o
   1  -7   8       44.27       42.24      2.96 o
   2  -7   8       18.25       18.13      2.27 o
   3  -7   8        3.18        9.23      1.80 o
   4  -7   8       61.69       60.79      4.14 o
   5  -7   8       24.98       24.54      3.04 o
   6  -7   8       28.81       34.25      3.77 o
   7  -7   8        9.63       13.90      2.83 o
  -7  -6   8       23.81       29.66      2.11 o
  -6  -6   8       21.35       22.35      2.69 o
  -5  -6   8       23.12       23.97      1.77 o
  -4  -6   8       52.73       54.19      2.44 o
  -3  -6   8        0.24        0.45      0.63 o
  -2  -6   8        3.17        1.62      0.97 o
  -1  -6   8        0.19        0.05      0.66 o
   0  -6   8      253.25      247.42      9.51 o
   1  -6   8       14.13       14.47      1.87 o
   2  -6   8       23.91       25.25      2.55 o
   3  -6   8       72.28       78.86      4.56 o
   4  -6   8        0.51        0.00      0.79 o
   5  -6   8       55.79       55.05      4.14 o
   6  -6   8        8.66       10.29      2.36 o
   7  -6   8        0.01        0.00      1.24 o
  -9  -5   8        1.04        0.96      1.76 o
  -8  -5   8        0.28        0.25      1.43 o
  -7  -5   8       19.28       16.52      2.61 o
  -6  -5   8        0.46        1.28      0.75 o
  -5  -5   8        0.33        0.00      1.97 o
  -4  -5   8       75.05       71.49      2.83 o
  -3  -5   8        0.50        0.65      0.96 o
  -2  -5   8       43.18       40.11      2.57 o
  -1  -5   8       32.07       29.62      2.24 o
   0  -5   8       19.32       22.94      2.12 o
   1  -5   8        2.58        4.03      1.16 o
   2  -5   8       11.30       17.42      2.20 o
   3  -5   8        5.06        7.07      1.04 o
   4  -5   8       15.68       19.69      1.73 o
   5  -5   8      274.49      271.64     10.79 o
   6  -5   8       41.37       44.35      2.90 o
   7  -5   8       33.20       38.83      3.96 o
  -9  -4   8        0.08        2.84      1.77 o
  -8  -4   8        7.44        6.36      2.01 o
  -7  -4   8      344.93      290.60     12.36 o
  -6  -4   8        1.81        8.01      1.86 o
  -5  -4   8       41.60       45.00      3.50 o
  -4  -4   8       43.04       49.45      2.21 o
  -3  -4   8        1.07        2.40      0.65 o
  -2  -4   8       74.22       68.21      2.55 o
  -1  -4   8      100.77      122.36      5.28 o
   0  -4   8       27.08       25.99      3.67 o
   1  -4   8      489.24      506.37     12.48 o
   2  -4   8      265.39      273.98      7.46 o
   3  -4   8       78.16       82.91      3.23 o
   4  -4   8      297.10      289.28     11.62 o
   5  -4   8        1.97        3.80      1.34 o
   6  -4   8        1.54        0.81      1.32 o
   7  -4   8       11.14       11.50      2.54 o
  -9  -3   8       39.59       36.66      4.12 o
  -8  -3   8        0.00        0.25      1.37 o
  -7  -3   8       50.66       46.92      2.93 o
  -6  -3   8        0.24        0.00      0.66 o
  -5  -3   8       26.05       26.60      1.71 o
  -4  -3   8        0.70        0.45      0.41 o
  -3  -3   8        3.60        2.76      0.50 o
  -2  -3   8        0.12        1.29      0.69 o
  -1  -3   8      180.75      194.15      5.20 o
   0  -3   8      278.45      263.15      6.89 o
   1  -3   8      130.86      135.51      4.19 o
   2  -3   8        9.29       11.44      1.68 o
   3  -3   8       72.48       62.88      3.87 o
   4  -3   8       60.95       56.72      3.81 o
   5  -3   8       49.11       45.22      3.73 o
   6  -3   8       14.17       16.29      2.76 o
  -9  -2   8        7.72        9.14      1.60 o
  -8  -2   8      245.82      226.36      7.32 o
  -7  -2   8        0.80        2.30      0.93 o
  -6  -2   8      390.56      359.57     12.11 o
  -5  -2   8      128.63      132.12      4.70 o
  -4  -2   8      446.73      460.69     11.94 o
  -3  -2   8      396.50      393.14      8.11 o
  -2  -2   8      189.25      186.73      4.25 o
  -1  -2   8        0.04        0.20      0.41 o
   0  -2   8        4.64        5.75      0.81 o
   2  -2   8       65.36       64.19      3.91 o
   3  -2   8      147.04      140.42      6.79 o
   4  -2   8      225.93      215.77      9.66 o
   5  -2   8      150.10      151.14      7.78 o
   6  -2   8       30.25       30.76      3.78 o
  -9  -1   8       10.45        8.13      2.40 o
  -8  -1   8       11.87       13.23      1.71 o
  -7  -1   8      118.47      105.08      4.10 o
  -6  -1   8      151.16      140.46      4.83 o
  -5  -1   8       20.73       15.10      1.43 o
  -4  -1   8      883.45      902.46     25.57 o
  -3  -1   8      116.85      110.46      3.75 o
  -2  -1   8        0.20        1.02      0.48 o
  -1  -1   8        3.98        5.42      0.77 o
   0  -1   8       96.70       81.80      4.18 o
   1  -1   8        2.15        2.54      0.97 o
   2  -1   8      509.01      499.85     18.68 o
   3  -1   8      388.21      402.61     15.87 o
   4  -1   8        6.34        6.68      1.91 o
   5  -1   8       46.52       55.92      4.45 o
   6  -1   8        0.76        3.06      1.65 o
  -9   0   8        3.36        3.52      1.26 o
  -8   0   8       58.27       50.99      2.83 o
  -7   0   8        0.79        2.09      0.91 o
  -6   0   8        8.48       11.78      1.73 o
  -5   0   8       83.33       84.28      4.62 o
  -4   0   8       74.95       72.05      2.95 o
  -3   0   8       87.85       95.26      3.43 o
  -2   0   8      149.60      133.85     12.20 o
  -1   0   8      180.26      177.69      5.38 o
   0   0   8       26.99       24.02      2.35 o
   1   0   8       72.26       72.41      4.26 o
   2   0   8       52.94       57.92      4.08 o
   3   0   8      185.84      173.07      8.53 o
   4   0   8       13.51       23.95      3.28 o
   5   0   8        0.47        0.22      1.49 o
  -9   1   8        0.25        1.65      1.08 o
  -8   1   8       32.92       32.46      2.53 o
  -7   1   8        5.52        3.92      1.12 o
  -6   1   8       58.14       61.03      2.95 o
  -5   1   8       95.35       92.88      3.64 o
  -4   1   8        4.23        3.74      0.88 o
  -3   1   8       49.46       52.00      2.41 o
  -2   1   8       28.03       25.14      2.40 o
  -1   1   8       34.74       29.80      1.77 o
   0   1   8       56.29       52.51      2.36 o
   1   1   8      268.10      258.79     10.96 o
   3   1   8       36.40       35.28      3.88 o
   4   1   8       38.81       45.81      4.60 o
   5   1   8        3.06        4.05      1.95 o
  -9   2   8        5.69        5.81      1.44 o
  -8   2   8       10.58       13.00      1.77 o
  -7   2   8        9.42       11.01      2.81 o
  -6   2   8       19.80       22.74      2.00 o
  -5   2   8       74.37       67.00      3.06 o
  -4   2   8        0.23        0.00      0.75 o
  -3   2   8       56.28       52.78      4.92 o
  -2   2   8       16.98       16.73      1.49 o
  -1   2   8       30.82       28.96      1.84 o
   0   2   8       37.65       33.84      3.18 o
   1   2   8       60.62       61.56      4.33 o
   2   2   8       19.24       16.22      2.62 o
   3   2   8        0.37        0.00      1.31 o
   4   2   8       14.86       17.79      3.02 o
  -9   3   8        2.00        5.49      1.50 o
  -8   3   8        6.68        6.25      1.47 o
  -7   3   8        3.90        3.91      1.21 o
  -6   3   8        5.96        4.96      1.62 o
  -5   3   8        3.99        2.93      1.00 o
  -4   3   8       44.06       50.51      2.60 o
  -3   3   8       26.12       26.42      4.04 o
  -2   3   8       20.55       21.42      2.65 o
  -1   3   8       90.41       93.69      5.49 o
   0   3   8       53.46       50.61      3.92 o
   1   3   8       29.83       26.99      3.26 o
   2   3   8      157.40      145.20      7.75 o
   3   3   8       10.09        7.59      2.23 o
  -8   4   8        0.48        0.16      1.05 o
  -7   4   8        4.77        5.82      3.69 o
  -6   4   8       11.56       10.97      2.98 o
  -5   4   8       69.28       69.01      3.28 o
  -4   4   8        6.01        6.91      1.28 o
  -3   4   8       51.34       50.46      3.92 o
  -2   4   8       65.87       67.96      4.68 o
  -1   4   8      121.46      115.52      6.49 o
   0   4   8       59.31       55.45      4.25 o
   1   4   8        8.17        8.52      2.31 o
   2   4   8        0.51        0.59      1.30 o
  -8   5   8        1.86        4.18      1.47 o
  -7   5   8        1.83        2.35      1.14 o
  -6   5   8        3.29        4.52      1.30 o
  -5   5   8       46.28       47.28      4.41 o
  -4   5   8        0.60        1.27      1.46 o
  -3   5   8      121.87      127.13      7.09 o
  -2   5   8       22.62       22.77      3.15 o
  -1   5   8       50.90       49.01      4.14 o
   0   5   8        6.74        7.59      2.23 o
   1   5   8       24.61       27.51      3.75 o
  -6   6   8        0.20        2.25      1.71 o
  -5   6   8       51.21       57.75      4.75 o
  -4   6   8        0.37        1.65      1.64 o
  -3   6   8        5.54        8.40      2.17 o
  -2   6   8        0.03        1.35      1.47 o
  -1   6   8       96.47      114.34      7.01 o
   0 -14   9        5.72        6.81      2.32 o
   1 -14   9        0.17        1.12      1.87 o
   2 -14   9        8.75        9.37      2.47 o
  -2 -13   9        3.71        5.41      2.10 o
  -1 -13   9       12.31       15.33      2.76 o
   0 -13   9        8.56       12.01      2.72 o
   1 -13   9       63.72       58.34      4.53 o
   2 -13   9        4.20        8.87      2.35 o
   3 -13   9        0.02        1.38      1.46 o
   4 -13   9        0.35        1.67      1.54 o
  -4 -12   9        0.95        2.55      1.75 o
  -3 -12   9       12.18        8.01      2.16 o
  -2 -12   9       19.48       21.72      3.11 o
  -1 -12   9       17.28       17.48      2.83 o
   0 -12   9      102.02       97.09      5.77 o
   1 -12   9       40.48       41.58      3.89 o
   2 -12   9        2.09        2.20      1.53 o
   3 -12   9        0.01        0.00      1.09 o
   4 -12   9        2.72        1.97      1.56 o
   5 -12   9        7.52        9.75      2.33 o
  -5 -11   9        3.26        6.13      2.06 o
  -4 -11   9        7.29       11.33      2.43 o
  -3 -11   9       12.25       10.57      2.40 o
  -2 -11   9       10.10        7.97      2.02 o
  -1 -11   9        8.21        5.94      1.90 o
   0 -11   9       41.80       44.12      3.85 o
   1 -11   9        0.19        0.91      1.15 o
   2 -11   9       77.95       66.44      4.49 o
   3 -11   9       17.98       20.07      2.85 o
   4 -11   9        2.21        6.17      2.01 o
   5 -11   9       13.78       14.35      2.65 o
   6 -11   9        1.92        2.96      1.76 o
  -6 -10   9      100.21      109.95      6.38 o
  -5 -10   9       36.12       47.05      4.10 o
  -4 -10   9       23.02       21.22      2.91 o
  -3 -10   9       12.67       16.04      2.51 o
  -2 -10   9        0.11        0.25      1.30 o
  -1 -10   9        9.32       12.07      2.16 o
   0 -10   9       20.23       26.24      2.95 o
   1 -10   9        0.01        0.23      0.96 o
   2 -10   9        6.41        5.56      1.61 o
   3 -10   9       50.20       37.82      3.58 o
   4 -10   9        2.54        1.77      1.46 o
   5 -10   9       56.60       51.42      4.15 o
   6 -10   9        0.05        0.67      1.50 o
  -7  -9   9       21.38       30.98      3.50 o
  -6  -9   9       19.14       25.85      3.11 o
  -5  -9   9        2.79        4.35      1.75 o
  -4  -9   9       85.57       82.80      3.48 o
  -3  -9   9        0.19        0.00      0.73 o
  -2  -9   9        1.60        1.19      1.21 o
  -1  -9   9      202.60      212.40      9.04 o
   0  -9   9        0.11        0.08      0.82 o
   1  -9   9       59.89       63.88      4.08 o
   2  -9   9       31.22       23.58      2.76 o
   3  -9   9        4.39        5.77      1.71 o
   4  -9   9        0.85        3.60      1.47 o
   5  -9   9       52.33       60.72      4.64 o
   6  -9   9        2.26        1.23      1.45 o
  -7  -8   9       57.44       66.60      4.44 o
  -6  -8   9       37.53       44.88      3.59 o
  -5  -8   9       87.23       88.87      7.62 o
  -4  -8   9        0.84        0.32      0.85 o
  -3  -8   9        1.90        1.17      0.72 o
  -2  -8   9        1.15        0.19      0.98 o
  -1  -8   9       26.41       25.64      2.64 o
   0  -8   9        7.48        6.29      1.41 o
   1  -8   9       11.82       14.08      2.09 o
   2  -8   9        7.98       13.71      2.27 o
   3  -8   9        1.57        2.10      1.21 o
   4  -8   9        3.04        4.33      1.65 o
   5  -8   9        6.89        6.16      1.94 o
   6  -8   9       21.20       23.07      3.33 o
  -7  -7   9       17.16       14.02      2.46 o
  -6  -7   9      161.91      156.34      6.92 o
  -5  -7   9       98.16       83.00      3.41 o
  -4  -7   9       67.23       52.23      4.19 o
  -3  -7   9       52.42       47.38      2.36 o
  -2  -7   9      303.30      321.25     12.10 o
  -1  -7   9      170.22      152.82      6.63 o
   0  -7   9       35.00       28.36      2.65 o
   1  -7   9       29.11       21.48      2.42 o
   2  -7   9      172.59      153.34      7.15 o
   3  -7   9      110.72      113.73      6.05 o
   4  -7   9       48.96       47.02      3.76 o
   5  -7   9      128.65      138.07      7.41 o
   6  -7   9       11.32       12.79      2.65 o
  -8  -6   9       48.39       43.48      4.12 o
  -7  -6   9        2.88        4.48      1.61 o
  -6  -6   9       49.71       47.79      4.53 o
  -5  -6   9        0.65        0.58      0.75 o
  -4  -6   9        6.14        4.63      1.73 o
  -3  -6   9        3.71        2.83      0.82 o
  -2  -6   9      263.86      241.55      9.36 o
  -1  -6   9       66.49       64.75      3.65 o
   0  -6   9       15.60       16.90      2.08 o
   1  -6   9      326.98      321.24     12.26 o
   2  -6   9        7.60        9.79      1.83 o
   3  -6   9        3.25        2.66      1.38 o
   4  -6   9       12.34       18.61      2.74 o
   5  -6   9        7.94        9.13      2.21 o
   6  -6   9        0.26        0.00      1.37 o
  -8  -5   9       27.91       24.45      3.33 o
  -7  -5   9        7.79        7.82      1.98 o
  -6  -5   9      377.11      323.96     13.45 o
  -5  -5   9       54.98       52.00      5.50 o
  -4  -5   9      116.99      116.46      4.00 o
  -3  -5   9      393.21      397.21     10.41 o
  -2  -5   9       70.50       61.31      3.37 o
  -1  -5   9      277.78      268.22     10.06 o
   0  -5   9      249.51      242.83      9.47 o
   1  -5   9      122.12      116.77      5.63 o
   2  -5   9        2.08        0.93      0.98 o
   3  -5   9      562.49      594.25     21.47 o
   4  -5   9        0.13        1.04      1.16 o
   5  -5   9       45.37       53.19      4.78 o
   6  -5   9       15.14       24.92      3.81 o
  -9  -4   9       18.88       22.60      3.54 o
  -8  -4   9        0.46        0.00      1.24 o
  -7  -4   9       11.76       10.18      2.17 o
  -6  -4   9       31.91       30.29      3.22 o
  -5  -4   9      226.88      211.94      9.53 o
  -4  -4   9      363.10      369.99      9.76 o
  -3  -4   9        2.56        3.47      1.15 o
  -2  -4   9       61.12       51.93      4.41 o
  -1  -4   9       23.57       26.85      2.13 o
   0  -4   9       91.39       87.80      4.44 o
   1  -4   9      231.10      225.28      9.13 o
   2  -4   9      319.33      354.18     13.59 o
   3  -4   9      113.38      127.69      6.63 o
   4  -4   9      368.33      379.42     14.85 o
   5  -4   9       56.31       50.00      3.82 o
   6  -4   9       21.93       22.06      3.06 o
  -9  -3   9       55.74       54.39      4.70 o
  -8  -3   9        0.40        1.20      1.35 o
  -7  -3   9      140.80      131.07      7.09 o
  -6  -3   9        8.60        9.83      2.10 o
  -5  -3   9      167.28      158.51      7.70 o
  -4  -3   9        0.40        1.13      1.00 o
  -3  -3   9        8.01       10.53      1.09 o
  -2  -3   9      211.04      200.94      5.76 o
  -1  -3   9        6.48        3.74      1.09 o
   0  -3   9        5.45        6.52      0.88 o
   1  -3   9       64.50       65.73      2.68 o
   2  -3   9        6.06        6.88      1.11 o
   3  -3   9      236.28      254.45     10.60 o
   4  -3   9        1.51        1.76      1.19 o
   5  -3   9        6.24        7.74      1.97 o
   6  -3   9        0.09        2.59      1.54 o
  -9  -2   9       56.15       54.83      4.66 o
  -8  -2   9        4.13        4.97      1.90 o
  -7  -2   9        0.32        2.14      1.38 o
  -6  -2   9        1.56        1.16      0.78 o
  -5  -2   9       67.54       64.24      2.82 o
  -4  -2   9        9.33       10.85      1.22 o
  -3  -2   9       84.56       82.98      3.10 o
  -2  -2   9       55.88       52.20      1.75 o
  -1  -2   9      681.47      646.23     15.60 o
   0  -2   9        9.45       12.01      1.66 o
   1  -2   9       92.33      105.44      5.36 o
   2  -2   9       69.27       67.74      4.26 o
   3  -2   9      224.02      246.17     10.72 o
   4  -2   9       31.88       32.95      3.48 o
   5  -2   9       99.12      110.31      6.56 o
  -9  -1   9       76.70       74.76      8.37 o
  -8  -1   9        1.88        1.81      1.05 o
  -7  -1   9        9.39        6.15      1.32 o
  -6  -1   9       31.72       38.64      3.15 o
  -5  -1   9      567.41      542.26     14.22 o
  -4  -1   9      260.82      271.34      7.80 o
  -3  -1   9      212.15      209.71      8.13 o
  -2  -1   9      288.77      272.51      7.65 o
  -1  -1   9        7.31        7.01      0.80 o
   0  -1   9        3.30        3.60      1.16 o
   1  -1   9        3.61        0.90      1.04 o
   2  -1   9       22.64       22.16      2.83 o
   3  -1   9       61.51       60.00      4.43 o
   4  -1   9       86.00      102.12      6.23 o
   5  -1   9       11.01        9.53      2.36 o
  -9   0   9        0.19        2.16      1.58 o
  -8   0   9       88.10       85.38      5.87 o
  -7   0   9        4.35        7.81      1.43 o
  -6   0   9       22.64       22.17      1.96 o
  -5   0   9       22.82       22.13      1.87 o
  -4   0   9       24.69       25.09      1.86 o
  -3   0   9        8.34        9.89      1.23 o
  -2   0   9        1.83        0.81      1.11 o
  -1   0   9       49.45       41.39      2.11 o
   0   0   9        2.37        2.03      0.68 o
   1   0   9       55.82       52.70      3.74 o
   2   0   9       41.46       42.10      3.88 o
   3   0   9       18.50       18.79      3.02 o
   4   0   9       29.60       39.26      4.33 o
  -9   1   9        3.73        7.23      1.75 o
  -8   1   9       29.00       27.50      2.43 o
  -7   1   9       55.69       49.57      2.82 o
  -6   1   9      109.32      107.41      4.25 o
  -5   1   9       89.31       81.67      3.48 o
  -4   1   9       81.85       74.95      3.20 o
  -3   1   9       12.95       10.50      2.71 o
  -2   1   9       38.55       34.62      3.14 o
  -1   1   9       17.55       16.76      1.58 o
   0   1   9       23.21       20.93      1.68 o
   1   1   9       40.89       41.87      3.74 o
   2   1   9        0.47        1.64      1.32 o
   3   1   9      121.58      134.72      7.80 o
   4   1   9        3.82        4.83      1.88 o
  -9   2   9       43.38       47.74      3.30 o
  -8   2   9        0.46        1.05      1.11 o
  -7   2   9        7.26        5.70      2.45 o
  -6   2   9       31.60       39.01      3.09 o
  -5   2   9        0.08        0.91      0.80 o
  -4   2   9       40.14       44.29      2.44 o
  -3   2   9       85.01       87.53      4.52 o
  -2   2   9       20.85       22.07      1.80 o
  -1   2   9        0.74        2.84      1.41 o
   0   2   9       68.91       67.01      4.53 o
   1   2   9        0.09        0.96      1.27 o
   3   2   9        7.74       12.38      2.77 o
  -8   3   9        1.10        1.92      1.17 o
  -7   3   9       37.00       35.05      5.95 o
  -6   3   9       15.99       19.75      2.08 o
  -5   3   9       62.05       58.21      2.97 o
  -4   3   9       16.74       20.99      2.10 o
  -3   3   9      157.06      147.37      7.48 o
  -2   3   9       10.79       11.22      2.21 o
  -1   3   9       23.21       22.56      2.99 o
   0   3   9       16.72       14.16      2.51 o
   1   3   9       47.71       51.96      4.27 o
  -7   4   9       24.14       25.17      3.82 o
  -6   4   9        0.77        1.49      1.60 o
  -5   4   9        4.51        1.43      0.99 o
  -4   4   9       79.30       83.94      5.44 o
  -3   4   9        6.97        8.41      2.02 o
  -2   4   9       37.37       38.58      3.99 o
  -1   4   9       27.35       25.07      3.36 o
   0   4   9        0.69        0.00      1.26 o
   1   4   9        9.98       15.13      2.83 o
  -6   5   9       10.61       10.35      2.43 o
  -5   5   9       44.30       48.07      4.71 o
  -4   5   9       68.64       77.49      5.46 o
  -3   5   9       11.08        7.90      2.18 o
  -2   5   9        5.86        8.29      2.25 o
  -1   5   9        0.57        2.35      1.62 o
  -2 -13  10        0.48        0.00      1.38 o
  -1 -13  10       72.10       82.21      5.56 o
   0 -13  10       28.36       30.83      3.62 o
   1 -13  10       21.34       16.79      2.87 o
   2 -13  10        0.90        1.19      1.52 o
   3 -13  10       25.43       31.28      3.73 o
  -4 -12  10        5.48       11.22      2.59 o
  -3 -12  10       36.34       38.70      3.99 o
  -2 -12  10       16.53       23.96      3.25 o
  -1 -12  10       90.34       94.90      5.81 o
   0 -12  10       12.45       11.14      2.29 o
   1 -12  10      103.49      105.32      6.09 o
   2 -12  10       59.12       61.23      4.55 o
   3 -12  10        0.01        2.09      1.58 o
   4 -12  10        0.72        0.00      1.30 o
  -5 -11  10       17.60       25.11      3.41 o
  -4 -11  10       11.37       11.82      2.46 o
  -3 -11  10        8.82        8.85      2.10 o
  -2 -11  10        0.09        0.00      1.12 o
  -1 -11  10        0.16        1.83      1.41 o
   0 -11  10       41.64       45.84      3.67 o
   1 -11  10        5.77        4.74      1.57 o
   2 -11  10       29.62       29.38      3.28 o
   3 -11  10       13.36        8.68      2.03 o
   4 -11  10       21.15       28.21      3.56 o
   5 -11  10       11.28       12.92      2.69 o
  -6 -10  10        0.07        0.00      1.27 o
  -5 -10  10      158.87      163.27      8.06 o
  -4 -10  10        1.14        2.01      1.52 o
  -3 -10  10      135.96      123.11      6.55 o
  -2 -10  10       86.86       77.78      4.82 o
  -1 -10  10       19.37       19.92      2.64 o
   0 -10  10       64.62       63.62      4.26 o
   2 -10  10        5.58        5.20      1.58 o
   3 -10  10       31.41       27.87      3.32 o
   4 -10  10       43.31       40.43      4.10 o
   5 -10  10        0.00        0.40      1.43 o
  -6  -9  10        1.73        4.11      1.69 o
  -5  -9  10        0.07        1.31      1.49 o
  -4  -9  10        1.67        1.53      0.93 o
  -3  -9  10        8.68        9.29      1.38 o
  -2  -9  10       80.23       67.70      4.30 o
  -1  -9  10       71.10       71.81      4.43 o
   0  -9  10      102.12       92.58      5.07 o
   1  -9  10      126.60      124.49      6.31 o
   2  -9  10        9.47        7.56      1.79 o
   3  -9  10        0.77        0.70      1.12 o
   4  -9  10        8.82        8.57      2.17 o
   5  -9  10        0.10        1.73      1.56 o
   6  -9  10       17.16       23.73      3.71 o
  -6  -8  10       10.91        8.70      1.42 o
  -5  -8  10      115.49      118.23      4.43 o
  -4  -8  10       83.24       69.54      3.12 o
  -3  -8  10       79.85       75.90      3.24 o
  -2  -8  10        2.22        2.40      1.27 o
  -1  -8  10        0.00        2.05      1.11 o
   0  -8  10      176.63      173.69      7.68 o
   1  -8  10       79.30       74.12      4.48 o
   2  -8  10       55.26       66.21      4.32 o
   3  -8  10       57.06       60.19      4.30 o
   4  -8  10       24.25       28.91      3.50 o
   5  -8  10       69.39       73.82      5.31 o
   6  -8  10        8.15       11.25      2.57 o
  -7  -7  10       12.71        9.24      2.29 o
  -6  -7  10        1.59        3.97      1.50 o
  -5  -7  10       16.83       16.19      2.81 o
  -4  -7  10        0.12        0.00      0.70 o
  -3  -7  10      242.41      231.41      6.88 o
  -2  -7  10       76.92       66.73      3.91 o
  -1  -7  10      129.51      118.73      5.64 o
   0  -7  10        7.38        7.21      1.52 o
   1  -7  10        3.93        5.35      1.50 o
   2  -7  10       51.94       50.16      3.70 o
   3  -7  10       23.09       29.40      3.36 o
   4  -7  10       20.15       18.50      2.94 o
   5  -7  10        8.69       11.39      2.44 o
   6  -7  10        0.07        0.00      1.62 o
  -8  -6  10        3.53        3.04      1.79 o
  -7  -6  10       54.82       52.03      4.26 o
  -6  -6  10        4.78        5.01      1.61 o
  -5  -6  10        8.02        8.18      1.90 o
  -4  -6  10       61.27       63.51      2.85 o
  -3  -6  10        2.75        1.84      0.80 o
  -2  -6  10       16.45       14.83      1.87 o
  -1  -6  10      188.39      173.37      7.33 o
   0  -6  10       87.31       84.62      4.52 o
   1  -6  10        1.36        0.70      0.89 o
   2  -6  10        1.50        1.90      1.23 o
   3  -6  10      156.54      168.75      8.16 o
   4  -6  10      266.04      286.30     12.39 o
   5  -6  10       10.85       15.28      2.87 o
   6  -6  10       63.49       85.58      6.27 o
  -8  -5  10        1.60        3.25      1.67 o
  -7  -5  10       47.44       50.96      4.14 o
  -6  -5  10       45.41       47.03      3.80 o
  -5  -5  10       74.59       74.20      4.88 o
  -4  -5  10       29.85       26.39      3.20 o
  -3  -5  10        7.73        8.42      1.86 o
  -2  -5  10        3.35        1.79      0.74 o
  -1  -5  10      273.15      260.17     10.00 o
   0  -5  10       83.99       73.94      4.17 o
   1  -5  10       59.23       63.33      3.99 o
   2  -5  10      120.31      124.23      6.35 o
   3  -5  10       92.75       90.85      5.52 o
   4  -5  10       53.27       61.29      4.70 o
   5  -5  10       69.93       95.95      6.54 o
  -8  -4  10       30.23       34.40      3.95 o
  -7  -4  10        4.65        8.46      2.03 o
  -6  -4  10        3.68        2.17      1.24 o
  -5  -4  10       54.98       48.40      3.85 o
  -4  -4  10      452.31      446.67     17.53 o
  -3  -4  10      897.15      894.81     21.63 o
  -2  -4  10      398.55      356.27      9.47 o
  -1  -4  10        1.60        1.91      0.98 o
   0  -4  10        0.41        2.23      0.96 o
   1  -4  10       13.12       16.45      2.17 o
   2  -4  10       86.37       90.67      5.30 o
   3  -4  10        1.20        0.66      1.28 o
   4  -4  10       38.02       49.64      4.81 o
  -9  -3  10        3.02        8.27      2.48 o
  -8  -3  10       49.27       56.58      4.60 o
  -7  -3  10        3.34        1.60      1.38 o
  -6  -3  10       42.35       41.25      3.89 o
  -5  -3  10       18.78       21.74      3.00 o
  -4  -3  10        0.05        1.62      1.35 o
  -3  -3  10      319.04      304.98     12.64 o
  -2  -3  10        8.45        7.79      1.45 o
  -1  -3  10       99.31       94.05      4.60 o
   0  -3  10       40.24       36.83      2.76 o
   1  -3  10       21.18       20.81      2.57 o
   2  -3  10       77.29       99.13      5.76 o
  -9  -2  10       11.70       10.72      2.85 o
  -8  -2  10        7.72        7.11      2.20 o
  -7  -2  10        7.57        6.48      1.92 o
  -6  -2  10      100.58      102.10      6.08 o
  -5  -2  10      634.82      669.52     25.08 o
  -4  -2  10      307.01      320.13     13.30 o
  -3  -2  10      228.79      224.32      9.93 o
  -2  -2  10       82.55       80.60      4.77 o
  -1  -2  10        1.66        2.77      0.75 o
   0  -2  10       14.95       16.90      1.48 o
   1  -2  10       33.25       34.39      3.21 o
   2  -2  10        8.18        7.29      1.87 o
   3  -2  10      115.28      142.44      7.51 o
   4  -2  10      102.28      115.23      6.73 o
  -9  -1  10        0.07        0.00      1.54 o
  -8  -1  10        0.20        0.00      1.37 o
  -7  -1  10      108.96      100.45      6.19 o
  -6  -1  10        0.29        0.00      0.96 o
  -5  -1  10        1.81        2.99      1.39 o
  -4  -1  10       94.95       95.56      3.70 o
  -3  -1  10        2.29        2.32      0.79 o
  -2  -1  10       14.38       11.66      1.32 o
  -1  -1  10        9.81        9.03      1.16 o
   0  -1  10        0.77        0.94      0.68 o
   2  -1  10       70.47       68.63      4.78 o
   3  -1  10       10.37       12.70      2.58 o
   4  -1  10        0.99        3.18      1.64 o
  -8   0  10        0.53        1.54      1.54 o
  -7   0  10       19.85       24.35      2.24 o
  -6   0  10      157.36      164.83      5.73 o
  -5   0  10       10.50       15.51      1.70 o
  -4   0  10       52.88       49.31      2.55 o
  -3   0  10        0.02        0.00      1.22 o
  -2   0  10       13.41       13.90      1.47 o
  -1   0  10        3.91        3.94      0.85 o
   0   0  10       27.64       24.79      1.85 o
   1   0  10       38.35       27.41      3.00 o
   2   0  10       15.04       15.74      2.88 o
   3   0  10       28.95       37.70      4.22 o
  -8   1  10       18.24       17.73      2.09 o
  -7   1  10       94.09      104.96      6.46 o
  -6   1  10       81.78       93.04      4.00 o
  -5   1  10       31.79       33.98      2.42 o
  -4   1  10        2.10        3.03      0.93 o
  -3   1  10        4.35        6.86      1.24 o
  -2   1  10       40.38       31.81      2.14 o
  -1   1  10       89.38       84.31      3.47 o
   0   1  10        0.53        0.00      1.04 o
   1   1  10        0.01        0.45      1.17 o
   2   1  10       21.27       26.08      3.67 o
  -8   2  10       22.19       22.73      3.47 o
  -7   2  10        7.61       12.71      1.82 o
  -6   2  10       19.54       26.13      2.27 o
  -5   2  10        3.27        3.94      1.43 o
  -4   2  10        5.57        7.21      1.28 o
  -3   2  10       54.82       49.86      2.65 o
  -2   2  10        0.98        0.94      1.17 o
  -1   2  10       51.08       50.30      3.93 o
   0   2  10       14.05       16.47      2.69 o
   1   2  10       31.18       35.65      3.86 o
  -7   3  10       14.90       20.89      5.36 o
  -6   3  10        2.49        4.77      1.28 o
  -5   3  10        1.89        4.44      1.17 o
  -4   3  10        0.19        2.96      1.53 o
  -3   3  10      111.08      109.53      6.33 o
  -2   3  10       14.52       18.50      2.83 o
  -1   3  10        0.01        0.55      1.21 o
   0   3  10        3.34        5.58      1.80 o
  -6   4  10       73.58       80.04      3.96 o
  -5   4  10        7.75       11.44      2.53 o
  -4   4  10       40.14       43.42      4.30 o
  -3   4  10        8.30       14.48      2.79 o
  -2   4  10        0.11        1.62      1.39 o
  -1 -13  11       15.73       13.73      2.69 o
   0 -13  11        6.63        9.01      2.38 o
   1 -13  11        0.08        1.09      1.43 o
   2 -13  11        2.98        0.00      1.56 o
  -3 -12  11        7.80        9.45      2.42 o
  -2 -12  11       23.39       25.15      3.28 o
  -1 -12  11       13.26       14.88      2.61 o
   0 -12  11       10.31       12.97      2.47 o
   1 -12  11       40.99       44.57      4.15 o
   2 -12  11       16.66       18.39      2.91 o
   3 -12  11        9.26       11.73      2.62 o
  -4 -11  11       41.58       52.91      4.56 o
  -3 -11  11        5.45        6.81      1.29 o
  -2 -11  11        3.94        3.52      1.68 o
  -1 -11  11       69.55       65.83      4.59 o
   0 -11  11       86.55       88.22      5.38 o
   1 -11  11       24.97       21.74      3.07 o
   2 -11  11       32.09       33.13      3.63 o
   3 -11  11       12.39       12.53      2.38 o
   4 -11  11        2.82        3.70      1.75 o
  -5 -10  11        1.21        2.57      1.50 o
  -4 -10  11       51.59       53.36      4.62 o
  -3 -10  11        3.35        3.40      1.04 o
  -2 -10  11       21.38       22.94      2.85 o
  -1 -10  11       52.34       49.77      3.80 o
   0 -10  11       53.29       56.10      4.03 o
   1 -10  11        0.29        0.00      1.20 o
   2 -10  11       90.72       96.33      5.71 o
   3 -10  11       66.06       68.44      4.85 o
   4 -10  11       20.63       18.13      3.02 o
  -6  -9  11        5.04        9.39      1.92 o
  -5  -9  11        1.22        3.44      1.21 o
  -4  -9  11       10.69       13.17      1.66 o
  -3  -9  11       33.69       27.62      2.17 o
  -2  -9  11        7.28        8.55      1.91 o
  -1  -9  11       30.70       32.53      3.07 o
   0  -9  11       15.36       14.42      2.31 o
   1  -9  11       36.61       36.36      3.48 o
   2  -9  11       16.75       17.27      2.69 o
   3  -9  11       21.05       21.49      3.04 o
   4  -9  11        6.31        7.14      2.06 o
   5  -9  11        8.40        9.73      2.54 o
  -7  -8  11        0.19        0.00      1.45 o
  -6  -8  11        1.39        1.00      1.38 o
  -5  -8  11       17.38       18.49      1.91 o
  -4  -8  11        0.97        1.72      1.15 o
  -3  -8  11       43.87       39.91      2.30 o
  -2  -8  11        3.50        5.56      1.54 o
  -1  -8  11        2.40        3.09      1.26 o
   0  -8  11        1.31        2.65      1.28 o
   1  -8  11       10.93       11.41      2.10 o
   2  -8  11       55.56       53.03      4.00 o
   3  -8  11        9.67        7.73      1.92 o
   4  -8  11       18.14       21.54      3.29 o
   5  -8  11       12.12       18.80      3.19 o
  -7  -7  11       10.25       11.43      2.43 o
  -6  -7  11        4.89        7.33      2.12 o
  -5  -7  11        9.70        8.22      1.97 o
  -4  -7  11        0.79        1.42      1.16 o
  -3  -7  11      137.00      133.01      4.64 o
  -2  -7  11      240.76      234.12      9.48 o
  -1  -7  11      267.20      254.96     10.19 o
   0  -7  11       30.59       23.49      2.57 o
   1  -7  11       39.11       37.25      3.40 o
   2  -7  11        9.57        9.08      1.99 o
   3  -7  11       84.52       93.58      5.79 o
   4  -7  11        3.27        4.34      1.91 o
   5  -7  11        3.32        2.94      1.73 o
  -7  -6  11        4.89        5.71      2.05 o
  -6  -6  11        4.96        8.37      2.14 o
  -5  -6  11        5.64        4.40      1.52 o
  -4  -6  11        0.04        0.67      1.12 o
  -3  -6  11        0.93        1.15      0.85 o
  -2  -6  11      139.75      116.20      5.48 o
  -1  -6  11       65.47       55.56      3.48 o
   0  -6  11        4.33        4.04      1.28 o
   1  -6  11        6.31        6.27      1.67 o
   2  -6  11        0.61        0.07      1.02 o
   3  -6  11        0.14        0.00      1.16 o
   4  -6  11        1.33        3.90      1.84 o
   5  -6  11        2.02        1.95      1.77 o
  -8  -5  11       15.35       14.51      2.96 o
  -7  -5  11        6.01        5.04      1.92 o
  -6  -5  11        4.20        3.21      1.54 o
  -5  -5  11       10.83       10.17      2.17 o
  -4  -5  11      222.23      219.54     10.12 o
  -3  -5  11      664.58      634.76     23.88 o
  -2  -5  11      183.57      166.99      8.03 o
  -1  -5  11      160.10      151.69      6.73 o
   0  -5  11        7.99       11.11      1.94 o
   1  -5  11       91.33       93.06      5.27 o
   2  -5  11       25.51       27.84      3.22 o
   3  -5  11       82.99       94.10      5.93 o
   4  -5  11       10.10       15.36      3.00 o
  -8  -4  11       31.00       31.80      3.95 o
  -7  -4  11       12.64       12.68      2.53 o
  -6  -4  11       21.12       23.33      3.24 o
  -5  -4  11        0.21        0.42      1.26 o
  -4  -4  11       15.87       22.64      2.98 o
  -3  -4  11        8.07       10.18      2.05 o
  -2  -4  11       56.55       44.42      3.50 o
  -1  -4  11       25.27       24.77      2.36 o
   0  -4  11      153.94      148.67      6.83 o
   1  -4  11       13.48       10.79      2.08 o
   2  -4  11       10.84       10.40      2.32 o
   3  -4  11       31.98       48.04      4.70 o
   4  -4  11        0.00        2.69      1.77 o
  -8  -3  11       11.73       10.59      2.51 o
  -7  -3  11        4.53        8.11      2.14 o
  -6  -3  11        0.07        2.46      1.46 o
  -5  -3  11       24.64       30.07      3.50 o
  -4  -3  11      303.18      298.76     12.88 o
  -3  -3  11        0.72        0.51      0.94 o
  -2  -3  11        2.22        1.73      1.12 o
  -1  -3  11       43.82       49.50      3.21 o
   0  -3  11       14.67       11.05      1.83 o
   1  -3  11       90.84      102.89      5.75 o
   2  -3  11        8.13       18.53      2.95 o
   3  -3  11        0.26        2.12      1.67 o
  -8  -2  11        9.03        5.83      2.16 o
  -7  -2  11        0.51        0.61      1.35 o
  -6  -2  11       24.17       17.20      2.88 o
  -5  -2  11      157.25      151.71      7.91 o
  -4  -2  11        2.54        4.45      1.46 o
  -3  -2  11        2.14        2.20      1.24 o
  -2  -2  11       12.50        9.80      1.91 o
  -1  -2  11        2.81        1.39      0.91 o
   0  -2  11       43.37       38.76      3.11 o
   1  -2  11       28.97       35.08      3.63 o
  -8  -1  11        9.96       12.00      2.68 o
  -7  -1  11        8.61        5.27      1.99 o
  -6  -1  11        1.48        1.30      1.45 o
  -5  -1  11      102.35      107.78      6.34 o
  -4  -1  11       89.00       89.85      5.52 o
  -3  -1  11       29.08       39.15      3.65 o
  -2  -1  11        0.81        0.15      0.91 o
  -1  -1  11       55.91       48.50      3.56 o
   0  -1  11      108.41       87.47      4.89 o
  -8   0  11        1.30        0.78      1.69 o
  -7   0  11       20.78       20.53      3.29 o
  -6   0  11       38.54       34.68      3.92 o
  -5   0  11        5.36       13.17      2.53 o
  -4   0  11        7.51        5.98      1.65 o
  -3   0  11       10.36       12.29      2.17 o
  -2   0  11        0.70        1.60      0.77 o
  -1   0  11      137.72      135.48     10.10 o
   0   0  11        2.47        0.78      1.21 o
   2   0  11        4.58        9.08      2.57 o
  -7   1  11        6.13        6.12      2.08 o
  -6   1  11        4.25        4.53      1.41 o
  -5   1  11        8.60        8.23      1.35 o
  -4   1  11        3.96        3.29      1.26 o
  -3   1  11       17.83       15.37      2.22 o
  -2   1  11       90.30       82.26      6.86 o
  -1   1  11        0.19        4.08      1.50 o
   0   1  11        5.07        3.88      1.71 o
   1   1  11        0.33        3.18      1.75 o
  -6   2  11        1.38        4.27      1.22 o
  -5   2  11       10.02       11.77      1.69 o
  -4   2  11        0.00        0.05      0.90 o
  -3   2  11        0.30        0.86      1.43 o
  -2   2  11       49.31       49.49      4.03 o
  -1   2  11        5.31        4.87      1.76 o
   0   2  11       10.14       14.65      2.73 o
  -5   3  11       19.26       19.85      3.21 o
  -4   3  11       14.43       18.61      3.06 o
  -3   3  11        9.17       15.15      2.79 o
  -2 -12  12        0.06        1.62      0.99 o
  -1 -12  12        0.58        0.64      1.30 o
   0 -12  12       45.11       39.83      3.97 o
   1 -12  12       11.60        8.89      2.17 o
   2 -12  12       13.81       16.85      2.87 o
  -4 -11  12       27.58       28.32      3.39 o
  -3 -11  12       20.46       26.28      2.32 o
  -2 -11  12        7.89        6.61      2.01 o
  -1 -11  12       25.38       18.84      2.85 o
   0 -11  12        1.16        0.48      1.30 o
   1 -11  12        5.51        7.30      1.92 o
   2 -11  12        4.23        8.22      2.02 o
   3 -11  12        1.62        2.42      1.57 o
  -5 -10  12        4.57        5.33      1.30 o
  -4 -10  12        0.96        3.80      1.14 o
  -3 -10  12       14.95       15.28      1.75 o
  -2 -10  12        1.63        0.71      1.19 o
  -1 -10  12       62.77       66.64      4.45 o
   0 -10  12        0.01        0.00      1.02 o
   1 -10  12       19.03       16.34      2.58 o
   2 -10  12        2.56        2.10      1.37 o
   3 -10  12       18.88       17.68      2.99 o
  -5  -9  12       27.97       33.89      3.78 o
  -4  -9  12        1.75        3.05      1.07 o
  -3  -9  12        0.04        0.39      0.82 o
  -2  -9  12       51.76       48.34      3.65 o
  -1  -9  12       32.76       35.05      3.28 o
   0  -9  12        2.94        2.29      1.37 o
   1  -9  12        2.37        1.00      1.13 o
   2  -9  12        2.60        3.13      1.42 o
   3  -9  12        1.59        2.01      1.57 o
   4  -9  12        5.52        7.58      2.24 o
  -6  -8  12        0.10        0.03      1.45 o
  -5  -8  12       31.85       32.66      3.69 o
  -4  -8  12       35.27       35.79      5.31 o
  -3  -8  12        5.66        6.58      1.22 o
  -2  -8  12      162.75      150.68      7.05 o
  -1  -8  12       69.90       68.13      4.26 o
   0  -8  12      110.35      102.95      5.60 o
   1  -8  12       21.94       22.92      2.98 o
   2  -8  12        4.58        5.50      1.82 o
   3  -8  12        5.72        4.83      1.95 o
   4  -8  12       43.80       64.04      5.13 o
  -7  -7  12       40.57       42.17      4.41 o
  -6  -7  12       27.84       26.46      3.48 o
  -5  -7  12        5.29        8.52      2.09 o
  -4  -7  12        4.16        3.80      1.47 o
  -3  -7  12        1.46        0.85      1.30 o
  -2  -7  12       38.14       36.85      2.26 o
  -1  -7  12      133.77      124.88      6.09 o
   0  -7  12       42.11       44.85      3.43 o
   1  -7  12        3.76        4.97      1.61 o
   2  -7  12       16.36       11.30      2.36 o
   3  -7  12        0.40        0.96      1.53 o
   4  -7  12        4.58        6.06      2.23 o
  -7  -6  12       17.18       17.45      3.10 o
  -6  -6  12        3.50        2.89      1.65 o
  -5  -6  12        0.19        1.77      1.43 o
  -4  -6  12        0.34        2.51      1.38 o
  -3  -6  12       46.13       44.29      3.76 o
  -2  -6  12       79.13       70.88      3.05 o
  -1  -6  12        5.98        8.94      1.65 o
   0  -6  12        2.68        1.41      1.15 o
   1  -6  12       62.78       66.35      4.47 o
   2  -6  12      230.14      227.89     10.42 o
   3  -6  12        0.05        0.00      1.30 o
   4  -6  12        6.89       16.86      3.18 o
  -7  -5  12       21.73       21.45      3.41 o
  -6  -5  12       25.36       20.95      3.24 o
  -5  -5  12       21.42       18.01      2.88 o
  -4  -5  12        0.16        1.11      1.23 o
  -3  -5  12        4.76        9.16      2.06 o
  -2  -5  12      207.13      203.65      9.52 o
  -1  -5  12       81.41       68.96      4.11 o
   0  -5  12      140.57      129.69      6.45 o
   1  -5  12       33.58       44.90      3.95 o
   2  -5  12       32.26       41.32      4.07 o
   3  -5  12       34.43       52.49      4.98 o
  -7  -4  12        5.82        6.59      2.13 o
  -6  -4  12        0.16        2.24      1.61 o
  -5  -4  12        1.80        3.14      1.62 o
  -4  -4  12        6.59        5.09      1.68 o
  -3  -4  12        3.90        4.35      1.49 o
  -2  -4  12        1.64        1.04      1.21 o
   0  -4  12        9.32        8.34      1.80 o
   1  -4  12        7.09        8.12      1.98 o
   2  -4  12       47.86       60.39      4.75 o
   3  -4  12       39.10       65.07      5.86 o
  -7  -3  12        4.40        3.73      1.95 o
  -6  -3  12        0.58        4.25      1.67 o
  -5  -3  12       10.76       14.18      2.61 o
  -4  -3  12       11.76       13.07      2.47 o
  -3  -3  12       56.39       58.71      4.32 o
  -2  -3  12       38.82       32.24      3.36 o
  -1  -3  12        0.00        0.41      0.97 o
   1  -3  12      145.42      175.73      8.58 o
   2  -3  12       14.38       23.80      3.58 o
  -7  -2  12       15.50       13.65      2.73 o
  -6  -2  12       15.21       17.99      2.92 o
  -5  -2  12        0.49        0.87      1.28 o
  -4  -2  12       21.74       25.01      3.25 o
  -3  -2  12        0.07        0.18      1.05 o
  -2  -2  12       16.40       13.71      2.21 o
  -1  -2  12        9.08        2.70      1.17 o
   0  -2  12       71.27       54.69      3.78 o
   2  -2  12        0.22        1.54      1.90 o
  -7  -1  12        0.67        2.31      1.76 o
  -6  -1  12       24.02       26.68      3.65 o
  -5  -1  12        1.91        2.35      1.52 o
  -4  -1  12       26.42       28.52      3.41 o
  -3  -1  12       10.72        7.03      1.80 o
  -2  -1  12        9.11        8.66      1.87 o
  -1  -1  12        0.35        1.12      1.11 o
   0  -1  12       11.39       11.33      1.95 o
  -6   0  12        0.35        0.40      1.49 o
  -5   0  12        3.00        2.63      1.42 o
  -4   0  12        7.48        7.65      2.01 o
  -3   0  12       18.82       17.59      2.55 o
  -2   0  12        0.36        1.38      1.23 o
  -5   1  12       35.80       42.83      4.21 o
  -4   1  12        3.99        3.77      1.67 o
  -3   1  12        9.09       11.24      2.17 o
  -3 -11  13        6.15        6.42      1.80 o
  -2 -11  13       77.83       75.84      3.54 o
  -1 -11  13        0.02        0.00      1.23 o
   0 -11  13       48.53       52.97      4.14 o
   1 -11  13        3.12        3.02      1.61 o
  -4 -10  13        5.13        6.30      1.41 o
  -3 -10  13        0.00        0.20      1.16 o
  -2 -10  13        1.76        1.99      0.95 o
  -1 -10  13        3.81        2.33      1.35 o
   0 -10  13      124.29      120.50      6.53 o
   1 -10  13        0.90        1.80      1.32 o
   2 -10  13        0.71        0.00      1.26 o
  -5  -9  13        2.21        5.15      1.83 o
  -4  -9  13        0.08        0.07      1.23 o
  -3  -9  13        7.87       11.39      1.60 o
  -2  -9  13        3.15        3.36      1.01 o
  -1  -9  13       13.63        9.43      1.94 o
   0  -9  13       11.85       17.42      2.62 o
   1  -9  13       47.96       56.43      4.26 o
   2  -9  13        0.58        0.00      1.15 o
  -5  -8  13       16.38       16.86      3.02 o
  -4  -8  13        2.37        2.33      1.43 o
  -3  -8  13        9.40       14.38      2.62 o
  -2  -8  13       60.74       60.56      2.96 o
  -1  -8  13       78.91       89.69      5.14 o
   0  -8  13       93.64      106.74      5.86 o
   1  -8  13        0.52        0.27      1.20 o
   2  -8  13        9.89       11.47      2.55 o
  -6  -7  13        2.47        3.32      1.92 o
  -5  -7  13        1.35        4.07      1.76 o
  -4  -7  13        1.54        3.03      1.46 o
  -3  -7  13       39.90       43.44      4.19 o
  -2  -7  13        3.37        4.29      1.06 o
  -1  -7  13        0.05        0.01      1.04 o
   0  -7  13       15.95       17.33      2.57 o
   1  -7  13       97.86       94.61      5.70 o
   2  -7  13       32.58       37.11      4.06 o
  -6  -6  13       15.71       10.72      2.50 o
  -5  -6  13       14.04       12.93      2.58 o
  -4  -6  13        4.12        3.52      1.62 o
  -3  -6  13       56.05       46.08      3.96 o
  -2  -6  13        5.15        7.03      1.75 o
  -1  -6  13       31.74       27.96      2.80 o
   0  -6  13       32.49       36.09      3.44 o
   1  -6  13       41.56       44.13      4.08 o
   2  -6  13        1.13        1.41      1.54 o
  -6  -5  13       11.26       15.58      3.02 o
  -5  -5  13       11.22       11.28      2.44 o
  -4  -5  13        3.41        5.31      1.83 o
  -3  -5  13        4.65        3.66      1.34 o
  -2  -5  13        0.24        1.27      1.15 o
   0  -5  13       10.49        6.29      1.79 o
   1  -5  13       13.15       11.56      2.36 o
   2  -5  13        8.19       17.04      3.00 o
  -6  -4  13       19.32       23.03      3.51 o
  -5  -4  13        2.17        1.58      1.39 o
  -4  -4  13       20.97       16.63      2.80 o
  -3  -4  13       64.60       59.17      4.48 o
  -2  -4  13       26.45       33.43      3.63 o
  -1  -4  13        0.55        0.44      1.02 o
   1  -4  13       57.34       77.99      5.29 o
  -6  -3  13        4.18        4.52      1.86 o
  -5  -3  13        1.59        0.19      1.17 o
  -4  -3  13        5.91        6.84      1.97 o
  -3  -3  13        0.02        0.71      1.19 o
  -2  -3  13        0.52        0.12      1.11 o
  -1  -3  13       33.46       30.93      3.33 o
  -6  -2  13       18.40       17.30      3.00 o
  -5  -2  13        0.28        0.30      1.26 o
  -4  -2  13        0.03        0.49      1.16 o
  -3  -2  13        0.96        1.75      1.41 o
  -2  -2  13        0.66        0.14      1.04 o
  -1  -2  13        3.52        3.77      1.39 o
   0  -2  13        5.90        7.10      1.53 o
  -5  -1  13        2.79        4.70      1.86 o
  -4  -1  13        0.42        0.90      1.41 o
  -3  -1  13        0.00        0.91      1.19 o
  -2  -1  13       64.70       60.43      4.37 o
  -1  -1  13       13.63       12.85      2.12 o
  -2 -10  14        5.99        7.21      1.35 o
  -1 -10  14       13.14       14.16      2.51 o
   0 -10  14        0.08        0.16      1.28 o
  -3  -9  14        4.97        5.71      1.82 o
  -2  -9  14        7.64        8.22      1.42 o
  -1  -9  14       23.50       29.21      3.25 o
   0  -9  14       10.59       16.03      2.61 o
  -4  -8  14        0.56        1.88      1.41 o
  -3  -8  14       13.17       12.00      2.50 o
  -2  -8  14        0.02        1.52      1.26 o
  -1  -8  14        5.65        4.57      1.61 o
   0  -8  14       21.94       24.48      3.03 o
   1  -8  14        0.00        0.71      1.31 o
  -4  -7  14        0.72        3.18      1.57 o
  -3  -7  14        1.31        1.24      1.31 o
  -2  -7  14        0.48        1.88      1.17 o
   0  -7  14        0.10        2.73      1.54 o
   1  -7  14       12.83       15.47      2.76 o
  -5  -6  14        6.23        4.82      1.94 o
  -4  -6  14        2.58        3.02      1.68 o
  -3  -6  14        1.27        3.82      1.62 o
  -2  -6  14        8.24       12.71      2.31 o
  -5  -5  14        0.18        1.17      1.38 o
  -4  -5  14       55.37       60.43      4.86 o
  -3  -5  14       50.40       48.33      4.12 o
  -2  -5  14       31.66       27.84      3.45 o
  -1  -5  14        2.74        3.85      1.54 o
  -5  -4  14       14.74       13.57      2.73 o
  -4  -4  14        2.84        3.97      1.76 o
  -3  -4  14        0.99        0.61      1.21 o
  -2  -4  14        8.42       16.30      2.66 o
  -1  -4  14        0.03        0.98      1.12 o
  -4  -3  14        2.60        1.77      1.47 o
  -3  -3  14        0.77        0.34      1.26 o
  -2  -3  14        0.00        1.83      1.23 o
 
